# Supplementary material for: Tidal wetland resilience to sea level rise increases their carbon sequestration capacity in United States
Source: Nat Commun. 2019 Nov 28;10:5434. doi: 10.1038/s41467-019-13294-z (PMC6883032; doi:10.1038/s41467-019-13294-z)
Supplement: Supplementary file 4 — Source Data [file 41467_2019_13294_MOESM4_ESM.xlsx]

## Sheet: Figure 1
Type	Code	State	Region	Area	N	Mean	SE
Brackish	E2EM1N5	LA	Lower Mississippi Region	12.5298	0	254.235	25.219
Brackish	E2EM1N5	LA	Lower Mississippi Region	0.0013	0	254.235	25.219
Brackish	E2EM1N5	LA	Lower Mississippi Region	28.2042	0	254.235	25.219
Brackish	E2EM1N5	LA	Lower Mississippi Region	0.0214	0	254.235	25.219
Brackish	E2EM1N5	LA	Lower Mississippi Region	0.5981	0	254.235	25.219
Brackish	E2EM1N5	LA	Lower Mississippi Region	0.697	0	254.235	25.219
Brackish	E2EM1N5	LA	Lower Mississippi Region	0.0441	0	254.235	25.219
Brackish	E2EM1N5	LA	Lower Mississippi Region	0.0024	0	254.235	25.219
Brackish	E2EM1N5	LA	Lower Mississippi Region	0.1599	0	254.235	25.219
Brackish	E2EM1N5	LA	Lower Mississippi Region	0.0001	0	254.235	25.219
Brackish	E2EM1N5	LA	Lower Mississippi Region	0.3173	0	254.235	25.219
Brackish	E2EM1N5	LA	Lower Mississippi Region	1.4311	0	254.235	25.219
Brackish	E2EM1N5	LA	Lower Mississippi Region	214.803	0	254.235	25.219
Brackish	E2EM1N5	LA	Lower Mississippi Region	11.7124	0	254.235	25.219
Brackish	E2EM1N5	LA	Lower Mississippi Region	8.3944	0	254.235	25.219
Brackish	E2EM1N5	LA	Lower Mississippi Region	43.231	0	254.235	25.219
Brackish	E2EM1N5	LA	Lower Mississippi Region	11.0465	0	254.235	25.219
Brackish	E2EM1N5	LA	Lower Mississippi Region	3.9461	0	254.235	25.219
Brackish	E2EM1N5	LA	Lower Mississippi Region	22.8217	0	254.235	25.219
Brackish	E2EM1N5	LA	Lower Mississippi Region	0.0256	0	254.235	25.219
Brackish	E2EM1N5	LA	Lower Mississippi Region	3.2942	0	254.235	25.219
Brackish	E2EM1N5	LA	Lower Mississippi Region	1.2113	0	254.235	25.219
Brackish	E2EM1N5	LA	Lower Mississippi Region	13.7121	0	254.235	25.219
Brackish	E2EM1N5	LA	Lower Mississippi Region	2.6418	0	254.235	25.219
Brackish	E2EM1N5	LA	Lower Mississippi Region	3.8149	0	254.235	25.219
Brackish	E2EM1N5	LA	Lower Mississippi Region	0.3687	0	254.235	25.219
Brackish	E2EM1N5	LA	Lower Mississippi Region	0.1289	0	254.235	25.219
Brackish	E2EM1N5	LA	Lower Mississippi Region	0.0658	0	254.235	25.219
Brackish	E2EM1N5	LA	Lower Mississippi Region	0.4989	0	254.235	25.219
Brackish	E2EM1N5	LA	Lower Mississippi Region	0.3509	0	254.235	25.219
Brackish	E2EM1N5	LA	Lower Mississippi Region	0.8202	0	254.235	25.219
Brackish	E2EM1N5	LA	Lower Mississippi Region	1.1058	0	254.235	25.219
Brackish	E2EM1N5	LA	Lower Mississippi Region	1.4775	0	254.235	25.219
Brackish	E2EM1N5	LA	Lower Mississippi Region	8.3805	0	254.235	25.219
Brackish	E2EM1N5	LA	Lower Mississippi Region	34.7089	0	254.235	25.219
Brackish	E2EM1N5	LA	Lower Mississippi Region	4.041	0	254.235	25.219
Brackish	E2EM1N5	LA	Lower Mississippi Region	27.6145	0	254.235	25.219
Brackish	E2EM1N5	LA	Lower Mississippi Region	31.3713	0	254.235	25.219
Brackish	E2EM1N5	LA	Lower Mississippi Region	0.9646	0	254.235	25.219
Brackish	E2EM1N5	LA	Lower Mississippi Region	2.0622	0	254.235	25.219
Brackish	E2EM1N5	LA	Lower Mississippi Region	0.2078	0	254.235	25.219
Brackish	E2EM1N5	LA	Lower Mississippi Region	0.6177	0	254.235	25.219
Brackish	E2EM1N5	LA	Lower Mississippi Region	1.83	0	254.235	25.219
Brackish	E2EM1N5	LA	Lower Mississippi Region	0.3545	0	254.235	25.219
Brackish	E2EM1N5	LA	Lower Mississippi Region	9.1674	0	254.235	25.219
Brackish	E2EM1N5	LA	Lower Mississippi Region	10.5469	0	254.235	25.219
Brackish	E2EM1N5	LA	Lower Mississippi Region	33.7182	0	254.235	25.219
Brackish	E2EM1N5	LA	Lower Mississippi Region	2.5902	0	254.235	25.219
Brackish	E2EM1N5	LA	Lower Mississippi Region	177.648	0	254.235	25.219
Brackish	E2EM1N5	LA	Lower Mississippi Region	11.6033	0	254.235	25.219
Brackish	E2EM1N5	LA	Lower Mississippi Region	10.8856	0	254.235	25.219
Brackish	E2EM1N5	LA	Lower Mississippi Region	1.2654	0	254.235	25.219
Brackish	E2EM1N5	LA	Lower Mississippi Region	2.7779	0	254.235	25.219
Brackish	E2EM1N5	LA	Lower Mississippi Region	13.6009	0	254.235	25.219
Brackish	E2EM1N5	LA	Lower Mississippi Region	11.5664	0	254.235	25.219
Brackish	E2EM1N5	LA	Lower Mississippi Region	0.7139	0	254.235	25.219
Brackish	E2EM1N5	LA	Lower Mississippi Region	2.1197	0	254.235	25.219
Brackish	E2EM1N5	LA	Lower Mississippi Region	0.4405	0	254.235	25.219
Brackish	E2EM1N5	LA	Lower Mississippi Region	7.0945	0	254.235	25.219
Brackish	E2EM1N5	LA	Lower Mississippi Region	3.5052	0	254.235	25.219
Brackish	E2EM1N5	LA	Lower Mississippi Region	9.4953	0	254.235	25.219
Brackish	E2EM1N5	LA	Lower Mississippi Region	21.7162	0	254.235	25.219
Brackish	E2EM1N5	LA	Lower Mississippi Region	0.7907	0	254.235	25.219
Brackish	E2EM1N5	LA	Lower Mississippi Region	17.2615	0	254.235	25.219
Brackish	E2EM1N5	LA	Lower Mississippi Region	1.9616	0	254.235	25.219
Brackish	E2EM1N5	LA	Lower Mississippi Region	25.0915	0	254.235	25.219
Brackish	E2EM1N5	LA	Lower Mississippi Region	0.085	0	254.235	25.219
Brackish	E2EM1N5	LA	Lower Mississippi Region	101.806	0	254.235	25.219
Brackish	E2EM1N5	LA	Lower Mississippi Region	2.5376	0	254.235	25.219
Brackish	E2EM1N5	LA	Lower Mississippi Region	21.8901	0	254.235	25.219
Brackish	E2EM1N5	LA	Lower Mississippi Region	2.2351	0	254.235	25.219
Brackish	E2EM1N5	LA	Lower Mississippi Region	5.522	0	254.235	25.219
Brackish	E2EM1N5	LA	Lower Mississippi Region	0.3106	0	254.235	25.219
Brackish	E2EM1N5	LA	Lower Mississippi Region	1.5848	0	254.235	25.219
Brackish	E2EM1N5	LA	Lower Mississippi Region	1.3305	0	254.235	25.219
Brackish	E2EM1N5	LA	Lower Mississippi Region	13.0305	0	254.235	25.219
Brackish	E2EM1N5	LA	Lower Mississippi Region	1.9639	0	254.235	25.219
Brackish	E2EM1N5	LA	Lower Mississippi Region	1.7668	0	254.235	25.219
Brackish	E2EM1N5	LA	Lower Mississippi Region	1.2662	0	254.235	25.219
Brackish	E2EM1N5	LA	Lower Mississippi Region	6.094	0	254.235	25.219
Brackish	E2EM1N5	LA	Lower Mississippi Region	3.8175	0	254.235	25.219
Brackish	E2EM1N5	LA	Lower Mississippi Region	0.5605	0	254.235	25.219
Brackish	E2EM1N5	LA	Lower Mississippi Region	4.7108	0	254.235	25.219
Brackish	E2EM1N5	LA	Lower Mississippi Region	6.1492	0	254.235	25.219
Brackish	E2EM1N5	LA	Lower Mississippi Region	2.6658	0	254.235	25.219
Brackish	E2EM1N5	LA	Lower Mississippi Region	1.8009	0	254.235	25.219
Brackish	E2EM1N5	LA	Lower Mississippi Region	1.4181	0	254.235	25.219
Brackish	E2EM1N5	LA	Lower Mississippi Region	0.3475	0	254.235	25.219
Brackish	E2EM1N5	LA	Lower Mississippi Region	0.667	0	254.235	25.219
Brackish	E2EM1N5	LA	Lower Mississippi Region	2.3093	0	254.235	25.219
Brackish	E2EM1N5	LA	Lower Mississippi Region	0.4718	0	254.235	25.219
Brackish	E2EM1N5	LA	Lower Mississippi Region	4.1372	0	254.235	25.219
Brackish	E2EM1N5	LA	Lower Mississippi Region	0.4601	0	254.235	25.219
Brackish	E2EM1N5	LA	Lower Mississippi Region	1.3398	0	254.235	25.219
Brackish	E2EM1N5	LA	Lower Mississippi Region	2.0613	0	254.235	25.219
Brackish	E2EM1N5	LA	Lower Mississippi Region	15.4643	0	254.235	25.219
Brackish	E2EM1N5	LA	Lower Mississippi Region	1.6737	0	254.235	25.219
Brackish	E2EM1N5	LA	Lower Mississippi Region	11.446	0	254.235	25.219
Brackish	E2EM1N5	LA	Lower Mississippi Region	3.2963	0	254.235	25.219
Brackish	E2EM1N5	LA	Lower Mississippi Region	0.6917	0	254.235	25.219
Brackish	E2EM1N5	LA	Lower Mississippi Region	1.0541	0	254.235	25.219
Brackish	E2EM1N5	LA	Lower Mississippi Region	3.7631	0	254.235	25.219
Brackish	E2EM1N5	LA	Lower Mississippi Region	0.3341	0	254.235	25.219
Brackish	E2EM1N5	LA	Lower Mississippi Region	0.9222	0	254.235	25.219
Brackish	E2EM1N5	LA	Lower Mississippi Region	2.6086	0	254.235	25.219
Brackish	E2EM1N6	LA	Lower Mississippi Region	4.9601	0	254.235	25.219
Brackish	E2EM1N6	LA	Lower Mississippi Region	20.2584	0	254.235	25.219
Brackish	E2EM1N6	LA	Lower Mississippi Region	58.1022	0	254.235	25.219
Brackish	E2EM1N6	LA	Lower Mississippi Region	3.92	0	254.235	25.219
Brackish	E2EM1N6	LA	Lower Mississippi Region	7.9554	0	254.235	25.219
Brackish	E2EM1P5	LA	Lower Mississippi Region	0.0615	0	254.235	25.219
Brackish	E2EM1P5	LA	Lower Mississippi Region	0.6183	0	254.235	25.219
Brackish	E2EM1P5	LA	Lower Mississippi Region	1.5443	0	254.235	25.219
Brackish	E2EM1P5	LA	Lower Mississippi Region	0.0089	0	254.235	25.219
Brackish	E2EM1P5	LA	Lower Mississippi Region	1.2337	0	254.235	25.219
Brackish	E2EM1P5	LA	Lower Mississippi Region	0.3085	0	254.235	25.219
Brackish	E2EM1P5	LA	Lower Mississippi Region	0.3937	0	254.235	25.219
Brackish	E2EM1P5	LA	Lower Mississippi Region	0.0001	0	254.235	25.219
Brackish	E2EM1P5	LA	Lower Mississippi Region	33.543	0	254.235	25.219
Brackish	E2EM1P5	LA	Lower Mississippi Region	1.6376	0	254.235	25.219
Brackish	E2EM1P5	LA	Lower Mississippi Region	104.661	0	254.235	25.219
Brackish	E2EM1P5	LA	Lower Mississippi Region	0	0	254.235	25.219
Brackish	E2EM1P5	LA	Lower Mississippi Region	0.0001	0	254.235	25.219
Brackish	E2EM1P5	LA	Lower Mississippi Region	16.6322	0	254.235	25.219
Brackish	E2EM1P5	LA	Lower Mississippi Region	0.0105	0	254.235	25.219
Brackish	E2EM1P5	LA	Lower Mississippi Region	0.0037	0	254.235	25.219
Brackish	E2EM1P5	LA	Lower Mississippi Region	0.0007	0	254.235	25.219
Brackish	E2EM1P5	LA	Lower Mississippi Region	1.0026	0	254.235	25.219
Brackish	E2EM1P5	LA	Lower Mississippi Region	0.0146	0	254.235	25.219
Brackish	E2EM1P5	LA	Lower Mississippi Region	0.0016	0	254.235	25.219
Brackish	E2EM1P5	LA	Lower Mississippi Region	1.1208	0	254.235	25.219
Brackish	E2EM1P5	LA	Lower Mississippi Region	0	0	254.235	25.219
Brackish	E2EM1P5	LA	Lower Mississippi Region	23.5388	0	254.235	25.219
Brackish	E2EM1P5	LA	Lower Mississippi Region	0.0003	0	254.235	25.219
Brackish	E2EM1P5	LA	Lower Mississippi Region	0.9262	0	254.235	25.219
Brackish	E2EM1P5	LA	Lower Mississippi Region	0.7219	0	254.235	25.219
Brackish	E2EM1P5	LA	Lower Mississippi Region	0.0005	0	254.235	25.219
Brackish	E2EM1P5	LA	Lower Mississippi Region	3.1327	0	254.235	25.219
Brackish	E2EM1P5	LA	Lower Mississippi Region	1.5535	0	254.235	25.219
Brackish	E2EM1P5	LA	Lower Mississippi Region	90.789	0	254.235	25.219
Brackish	E2EM1P5	LA	Lower Mississippi Region	2.3863	0	254.235	25.219
Brackish	E2EM1P5	LA	Lower Mississippi Region	0.5982	0	254.235	25.219
Brackish	E2EM1P5	LA	Lower Mississippi Region	2.1599	0	254.235	25.219
Brackish	E2EM1P5	LA	Lower Mississippi Region	5.2423	0	254.235	25.219
Brackish	E2EM1P5	LA	Lower Mississippi Region	20.3578	0	254.235	25.219
Brackish	E2EM1P5	LA	Lower Mississippi Region	27.608	0	254.235	25.219
Brackish	E2EM1P5	LA	Lower Mississippi Region	1.7571	0	254.235	25.219
Brackish	E2EM1P5	LA	Lower Mississippi Region	21.9197	0	254.235	25.219
Brackish	E2EM1P5	LA	Lower Mississippi Region	17.8554	0	254.235	25.219
Brackish	E2EM1P5	LA	Lower Mississippi Region	0.2462	0	254.235	25.219
Brackish	E2EM1P5	LA	Lower Mississippi Region	0.0004	0	254.235	25.219
Brackish	E2EM1P5	LA	Lower Mississippi Region	0.0011	0	254.235	25.219
Brackish	E2EM1P5	LA	Lower Mississippi Region	0	0	254.235	25.219
Brackish	E2EM1P5	LA	Lower Mississippi Region	0.0125	0	254.235	25.219
Brackish	E2EM1P5	LA	Lower Mississippi Region	0.4573	0	254.235	25.219
Brackish	E2EM1P5	LA	Lower Mississippi Region	0.0075	0	254.235	25.219
Brackish	E2EM1P5	LA	Lower Mississippi Region	0.234	0	254.235	25.219
Brackish	E2EM1P5	LA	Lower Mississippi Region	0.1348	0	254.235	25.219
Brackish	E2EM1P5	LA	Lower Mississippi Region	0.0016	0	254.235	25.219
Brackish	E2EM1P5	LA	Lower Mississippi Region	0.0089	0	254.235	25.219
Brackish	E2EM1P5	LA	Lower Mississippi Region	0.0001	0	254.235	25.219
Brackish	E2EM1P5	LA	Lower Mississippi Region	0.0006	0	254.235	25.219
Brackish	E2EM1P5	LA	Lower Mississippi Region	0.0023	0	254.235	25.219
Brackish	E2EM1P5	LA	Lower Mississippi Region	0.0057	0	254.235	25.219
Brackish	E2EM1P5	LA	Lower Mississippi Region	1.3967	0	254.235	25.219
Brackish	E2EM1P5	LA	Lower Mississippi Region	0.3491	0	254.235	25.219
Brackish	E2EM1P5	LA	Lower Mississippi Region	0.1858	0	254.235	25.219
Brackish	E2EM1P5	LA	Lower Mississippi Region	0.0828	0	254.235	25.219
Brackish	E2EM1P5	LA	Lower Mississippi Region	0.2579	0	254.235	25.219
Brackish	E2EM1P5	LA	Lower Mississippi Region	0.0054	0	254.235	25.219
Brackish	E2EM1P5	LA	Lower Mississippi Region	0.0367	0	254.235	25.219
Brackish	E2EM1P5	LA	Lower Mississippi Region	0.4216	0	254.235	25.219
Brackish	E2EM1P5	LA	Lower Mississippi Region	0.3491	0	254.235	25.219
Brackish	E2EM1P5	LA	Lower Mississippi Region	0.2364	0	254.235	25.219
Brackish	E2EM1P5	LA	Lower Mississippi Region	386.091	0	254.235	25.219
Brackish	E2EM1P5	LA	Lower Mississippi Region	0.0808	0	254.235	25.219
Brackish	E2EM1P5	LA	Lower Mississippi Region	267.033	0	254.235	25.219
Brackish	E2EM1P5	LA	Lower Mississippi Region	1.2262	0	254.235	25.219
Brackish	E2EM1P5	LA	Lower Mississippi Region	0.1743	0	254.235	25.219
Brackish	E2EM1P5	LA	Lower Mississippi Region	0.1095	0	254.235	25.219
Brackish	E2EM1P5	LA	Lower Mississippi Region	0.546	0	254.235	25.219
Brackish	E2EM1P5	LA	Lower Mississippi Region	105.535	0	254.235	25.219
Brackish	E2EM1P5	LA	Lower Mississippi Region	0.1551	0	254.235	25.219
Brackish	E2EM1P5	LA	Lower Mississippi Region	1.3324	0	254.235	25.219
Brackish	E2EM1P5	LA	Lower Mississippi Region	0.1448	0	254.235	25.219
Brackish	E2EM1P5	LA	Lower Mississippi Region	374.836	0	254.235	25.219
Brackish	E2EM1P5	LA	Lower Mississippi Region	0.0759	0	254.235	25.219
Brackish	E2EM1P5	LA	Lower Mississippi Region	0.1722	0	254.235	25.219
Brackish	E2EM1P5	LA	Lower Mississippi Region	0.6511	0	254.235	25.219
Brackish	E2EM1P5	LA	Lower Mississippi Region	11.3838	0	254.235	25.219
Brackish	E2EM1P5	LA	Lower Mississippi Region	8.785	0	254.235	25.219
Brackish	E2EM1P5	LA	Lower Mississippi Region	3.1368	0	254.235	25.219
Brackish	E2EM1P5	LA	Lower Mississippi Region	40.1417	0	254.235	25.219
Brackish	E2EM1P5	LA	Lower Mississippi Region	0.3674	0	254.235	25.219
Brackish	E2EM1P5	LA	Lower Mississippi Region	0.2541	0	254.235	25.219
Brackish	E2EM1P5	LA	Lower Mississippi Region	34.774	0	254.235	25.219
Brackish	E2EM1P5	LA	Lower Mississippi Region	0.2059	0	254.235	25.219
Brackish	E2EM1P5	LA	Lower Mississippi Region	1.0157	0	254.235	25.219
Brackish	E2EM1P5	LA	Lower Mississippi Region	0.164	0	254.235	25.219
Brackish	E2EM1P5	LA	Lower Mississippi Region	0.0787	0	254.235	25.219
Brackish	E2EM1P5	LA	Lower Mississippi Region	7.1459	0	254.235	25.219
Brackish	E2EM1P5	LA	Lower Mississippi Region	0.2299	0	254.235	25.219
Brackish	E2EM1P5	LA	Lower Mississippi Region	0.008	0	254.235	25.219
Brackish	E2EM1P5	LA	Lower Mississippi Region	0.0941	0	254.235	25.219
Brackish	E2EM1P5	LA	Lower Mississippi Region	0.3167	0	254.235	25.219
Brackish	E2EM1P5	LA	Lower Mississippi Region	13.9128	0	254.235	25.219
Brackish	E2EM1P5	LA	Lower Mississippi Region	0.1193	0	254.235	25.219
Brackish	E2EM1P5	LA	Lower Mississippi Region	12.2986	0	254.235	25.219
Brackish	E2EM1P5	LA	Lower Mississippi Region	1508.98	0	254.235	25.219
Brackish	E2EM1P5	LA	Lower Mississippi Region	0.0001	0	254.235	25.219
Brackish	E2EM1P5	LA	Lower Mississippi Region	11.2915	0	254.235	25.219
Brackish	E2EM1P5	LA	Lower Mississippi Region	62.8373	0	254.235	25.219
Brackish	E2EM1P5	LA	Lower Mississippi Region	51.6325	0	254.235	25.219
Brackish	E2EM1P5	LA	Lower Mississippi Region	0.0053	0	254.235	25.219
Brackish	E2EM1P5	LA	Lower Mississippi Region	0	0	254.235	25.219
Brackish	E2EM1P5	LA	Lower Mississippi Region	0.0018	0	254.235	25.219
Brackish	E2EM1P5	LA	Lower Mississippi Region	1.8779	0	254.235	25.219
Brackish	E2EM1P5	LA	Lower Mississippi Region	0.5624	0	254.235	25.219
Brackish	E2EM1P5	LA	Lower Mississippi Region	0.1962	0	254.235	25.219
Brackish	E2EM1P5	LA	Lower Mississippi Region	0.3303	0	254.235	25.219
Brackish	E2EM1P5	LA	Lower Mississippi Region	4.4351	0	254.235	25.219
Brackish	E2EM1P5	LA	Lower Mississippi Region	2.7603	0	254.235	25.219
Brackish	E2EM1P5	LA	Lower Mississippi Region	0	0	254.235	25.219
Brackish	E2EM1P5	LA	Lower Mississippi Region	0.4109	0	254.235	25.219
Brackish	E2EM1P5	LA	Lower Mississippi Region	0.1772	0	254.235	25.219
Brackish	E2EM1P5	LA	Lower Mississippi Region	0.0726	0	254.235	25.219
Brackish	E2EM1P5	LA	Lower Mississippi Region	0.2351	0	254.235	25.219
Brackish	E2EM1P5	LA	Lower Mississippi Region	0.126	0	254.235	25.219
Brackish	E2EM1P5	LA	Lower Mississippi Region	0.2002	0	254.235	25.219
Brackish	E2EM1P5	LA	Lower Mississippi Region	0	0	254.235	25.219
Brackish	E2EM1P5	LA	Lower Mississippi Region	963.089	0	254.235	25.219
Brackish	E2EM1P5	LA	Lower Mississippi Region	0.1116	0	254.235	25.219
Brackish	E2EM1P5	LA	Lower Mississippi Region	0.1285	0	254.235	25.219
Brackish	E2EM1P5	LA	Lower Mississippi Region	0.5408	0	254.235	25.219
Brackish	E2EM1P5	LA	Lower Mississippi Region	0.016	0	254.235	25.219
Brackish	E2EM1P5	LA	Lower Mississippi Region	0.1991	0	254.235	25.219
Brackish	E2EM1P5	LA	Lower Mississippi Region	0.0343	0	254.235	25.219
Brackish	E2EM1P5	LA	Lower Mississippi Region	0.1394	0	254.235	25.219
Brackish	E2EM1P5	LA	Lower Mississippi Region	0.079	0	254.235	25.219
Brackish	E2EM1P5	LA	Lower Mississippi Region	0.0089	0	254.235	25.219
Brackish	E2EM1P5	LA	Lower Mississippi Region	0.2446	0	254.235	25.219
Brackish	E2EM1P5	LA	Lower Mississippi Region	0.0422	0	254.235	25.219
Brackish	E2EM1P5	LA	Lower Mississippi Region	0.1651	0	254.235	25.219
Brackish	E2EM1P5	LA	Lower Mississippi Region	0.5019	0	254.235	25.219
Brackish	E2EM1P5	LA	Lower Mississippi Region	0.001	0	254.235	25.219
Brackish	E2EM1P5	LA	Lower Mississippi Region	0.0132	0	254.235	25.219
Brackish	E2EM1P5	LA	Lower Mississippi Region	0.0002	0	254.235	25.219
Brackish	E2EM1P5	LA	Lower Mississippi Region	0.9053	0	254.235	25.219
Brackish	E2EM1P5	LA	Lower Mississippi Region	0.0005	0	254.235	25.219
Brackish	E2EM1P5	LA	Lower Mississippi Region	0.0958	0	254.235	25.219
Brackish	E2EM1P5	LA	Lower Mississippi Region	141.187	0	254.235	25.219
Brackish	E2EM1P5	LA	Lower Mississippi Region	1.7966	0	254.235	25.219
Brackish	E2EM1P5	LA	Lower Mississippi Region	2.6368	0	254.235	25.219
Brackish	E2EM1P5	LA	Lower Mississippi Region	0.1451	0	254.235	25.219
Brackish	E2EM1P5	LA	Lower Mississippi Region	2784.95	0	254.235	25.219
Brackish	E2EM1P5	LA	Lower Mississippi Region	1.4963	0	254.235	25.219
Brackish	E2EM1P5	LA	Lower Mississippi Region	0.7483	0	254.235	25.219
Brackish	E2EM1P5	LA	Lower Mississippi Region	0.1183	0	254.235	25.219
Brackish	E2EM1P5	LA	Lower Mississippi Region	0.2763	0	254.235	25.219
Brackish	E2EM1P5	LA	Lower Mississippi Region	4.6443	0	254.235	25.219
Brackish	E2EM1P5	LA	Lower Mississippi Region	1.0423	0	254.235	25.219
Brackish	E2EM1P5	LA	Lower Mississippi Region	0.2873	0	254.235	25.219
Brackish	E2EM1P5	LA	Lower Mississippi Region	0.1612	0	254.235	25.219
Brackish	E2EM1P5	LA	Lower Mississippi Region	0.4469	0	254.235	25.219
Brackish	E2EM1P5	LA	Lower Mississippi Region	0.2947	0	254.235	25.219
Brackish	E2EM1P5	LA	Lower Mississippi Region	1.3724	0	254.235	25.219
Brackish	E2EM1P5	LA	Lower Mississippi Region	0.1842	0	254.235	25.219
Brackish	E2EM1P5	LA	Lower Mississippi Region	0.1058	0	254.235	25.219
Brackish	E2EM1P5	LA	Lower Mississippi Region	0.0001	0	254.235	25.219
Brackish	E2EM1P5	LA	Lower Mississippi Region	0.5954	0	254.235	25.219
Brackish	E2EM1P5	LA	Lower Mississippi Region	12.431	0	254.235	25.219
Brackish	E2EM1P5	LA	Lower Mississippi Region	0.3426	0	254.235	25.219
Brackish	E2EM1P5	LA	Lower Mississippi Region	0.3102	0	254.235	25.219
Brackish	E2EM1P5	LA	Lower Mississippi Region	0.1449	0	254.235	25.219
Brackish	E2EM1P5	LA	Lower Mississippi Region	1.0759	0	254.235	25.219
Brackish	E2EM1P5	LA	Lower Mississippi Region	0.1594	0	254.235	25.219
Brackish	E2EM1P5	LA	Lower Mississippi Region	0.2158	0	254.235	25.219
Brackish	E2EM1P5	LA	Lower Mississippi Region	0.5753	0	254.235	25.219
Brackish	E2EM1P5	LA	Lower Mississippi Region	1.0645	0	254.235	25.219
Brackish	E2EM1P5	LA	Lower Mississippi Region	995.256	0	254.235	25.219
Brackish	E2EM1P5	LA	Lower Mississippi Region	1.3202	0	254.235	25.219
Brackish	E2EM1P5	LA	Lower Mississippi Region	0.0988	0	254.235	25.219
Brackish	E2EM1P5	LA	Lower Mississippi Region	4.9188	0	254.235	25.219
Brackish	E2EM1P5	LA	Lower Mississippi Region	0.1576	0	254.235	25.219
Brackish	E2EM1P5	LA	Lower Mississippi Region	0.2845	0	254.235	25.219
Brackish	E2EM1P5	LA	Lower Mississippi Region	5.412	0	254.235	25.219
Brackish	E2EM1P5	LA	Lower Mississippi Region	2.7156	0	254.235	25.219
Brackish	E2EM1P5	LA	Lower Mississippi Region	0.2187	0	254.235	25.219
Brackish	E2EM1P5	LA	Lower Mississippi Region	6.8638	0	254.235	25.219
Brackish	E2EM1P5	LA	Lower Mississippi Region	0.1266	0	254.235	25.219
Brackish	E2EM1P5	LA	Lower Mississippi Region	0.6531	0	254.235	25.219
Brackish	E2EM1P5	LA	Lower Mississippi Region	0.2152	0	254.235	25.219
Brackish	E2EM1P5	LA	Lower Mississippi Region	0.1234	0	254.235	25.219
Brackish	E2EM1P5	LA	Lower Mississippi Region	0.2225	0	254.235	25.219
Brackish	E2EM1P5	LA	Lower Mississippi Region	2.7396	0	254.235	25.219
Brackish	E2EM1P5	LA	Lower Mississippi Region	0.0008	0	254.235	25.219
Brackish	E2EM1P5	LA	Lower Mississippi Region	265.094	0	254.235	25.219
Brackish	E2EM1P5	LA	Lower Mississippi Region	0.0081	0	254.235	25.219
Brackish	E2EM1P5	LA	Lower Mississippi Region	0.2735	0	254.235	25.219
Brackish	E2EM1P5	LA	Lower Mississippi Region	0.2918	0	254.235	25.219
Brackish	E2EM1P5	LA	Lower Mississippi Region	0.3976	0	254.235	25.219
Brackish	E2EM1P5	LA	Lower Mississippi Region	0.4484	0	254.235	25.219
Brackish	E2EM1P5	LA	Lower Mississippi Region	5.1614	0	254.235	25.219
Brackish	E2EM1P5	LA	Lower Mississippi Region	0.0002	0	254.235	25.219
Brackish	E2EM1P5	LA	Lower Mississippi Region	22.816	0	254.235	25.219
Brackish	E2EM1P5	LA	Lower Mississippi Region	0.0026	0	254.235	25.219
Brackish	E2EM1P5	LA	Lower Mississippi Region	0.3363	0	254.235	25.219
Brackish	E2EM1P5	LA	Lower Mississippi Region	322.551	0	254.235	25.219
Brackish	E2EM1P5	LA	Lower Mississippi Region	0.5165	0	254.235	25.219
Brackish	E2EM1P5	LA	Lower Mississippi Region	0.0021	0	254.235	25.219
Brackish	E2EM1P5	LA	Lower Mississippi Region	2.7334	0	254.235	25.219
Brackish	E2EM1P5	LA	Lower Mississippi Region	0.1816	0	254.235	25.219
Brackish	E2EM1P5	LA	Lower Mississippi Region	0.4931	0	254.235	25.219
Brackish	E2EM1P5	LA	Lower Mississippi Region	0.2374	0	254.235	25.219
Brackish	E2EM1P5	LA	Lower Mississippi Region	0.3144	0	254.235	25.219
Brackish	E2EM1P5	LA	Lower Mississippi Region	0.0602	0	254.235	25.219
Brackish	E2EM1P5	LA	Lower Mississippi Region	0.0491	0	254.235	25.219
Brackish	E2EM1P5	LA	Lower Mississippi Region	0.1944	0	254.235	25.219
Brackish	E2EM1P5	LA	Lower Mississippi Region	0.0746	0	254.235	25.219
Brackish	E2EM1P5	LA	Lower Mississippi Region	0	0	254.235	25.219
Brackish	E2EM1P5	LA	Lower Mississippi Region	0.227	0	254.235	25.219
Brackish	E2EM1P5	LA	Lower Mississippi Region	0.3186	0	254.235	25.219
Brackish	E2EM1P5	LA	Lower Mississippi Region	30.7026	0	254.235	25.219
Brackish	E2EM1P5	LA	Lower Mississippi Region	0.4077	0	254.235	25.219
Brackish	E2EM1P5	LA	Lower Mississippi Region	0.0242	0	254.235	25.219
Brackish	E2EM1P5	LA	Lower Mississippi Region	1.8032	0	254.235	25.219
Brackish	E2EM1P5	LA	Lower Mississippi Region	0.4547	0	254.235	25.219
Brackish	E2EM1P5	LA	Lower Mississippi Region	0.8311	0	254.235	25.219
Brackish	E2EM1P5	LA	Lower Mississippi Region	0.0049	0	254.235	25.219
Brackish	E2EM1P5	LA	Lower Mississippi Region	0.4248	0	254.235	25.219
Brackish	E2EM1P5	LA	Lower Mississippi Region	0.0672	0	254.235	25.219
Brackish	E2EM1P5	LA	Lower Mississippi Region	0.1907	0	254.235	25.219
Brackish	E2EM1P5	LA	Lower Mississippi Region	0.0324	0	254.235	25.219
Brackish	E2EM1P5	LA	Lower Mississippi Region	0.0689	0	254.235	25.219
Brackish	E2EM1P5	LA	Lower Mississippi Region	0.2337	0	254.235	25.219
Brackish	E2EM1P5	LA	Lower Mississippi Region	0.1796	0	254.235	25.219
Brackish	E2EM1P5	LA	Lower Mississippi Region	0.0181	0	254.235	25.219
Brackish	E2EM1P5	LA	Lower Mississippi Region	0.0055	0	254.235	25.219
Brackish	E2EM1P5	LA	Lower Mississippi Region	0.2122	0	254.235	25.219
Brackish	E2EM1P5	LA	Lower Mississippi Region	0	0	254.235	25.219
Brackish	E2EM1P5	LA	Lower Mississippi Region	0.0669	0	254.235	25.219
Brackish	E2EM1P5	LA	Lower Mississippi Region	0.0558	0	254.235	25.219
Brackish	E2EM1P5	LA	Lower Mississippi Region	0.1514	0	254.235	25.219
Brackish	E2EM1P5	LA	Lower Mississippi Region	111.398	0	254.235	25.219
Brackish	E2EM1P5	LA	Lower Mississippi Region	0.9699	0	254.235	25.219
Brackish	E2EM1P5	LA	Lower Mississippi Region	1.4101	0	254.235	25.219
Brackish	E2EM1P5	LA	Lower Mississippi Region	2.5921	0	254.235	25.219
Brackish	E2EM1P5	LA	Lower Mississippi Region	0.5009	0	254.235	25.219
Brackish	E2EM1P5	LA	Lower Mississippi Region	0.2875	0	254.235	25.219
Brackish	E2EM1P5	LA	Lower Mississippi Region	0.4095	0	254.235	25.219
Brackish	E2EM1P5	LA	Lower Mississippi Region	5.3496	0	254.235	25.219
Brackish	E2EM1P5	LA	Lower Mississippi Region	0.2509	0	254.235	25.219
Brackish	E2EM1P5	LA	Lower Mississippi Region	1.7298	0	254.235	25.219
Brackish	E2EM1P5	LA	Lower Mississippi Region	5.6461	0	254.235	25.219
Brackish	E2EM1P5	LA	Lower Mississippi Region	2.7079	0	254.235	25.219
Brackish	E2EM1P5	LA	Lower Mississippi Region	2.1802	0	254.235	25.219
Brackish	E2EM1P5	LA	Lower Mississippi Region	1.4746	0	254.235	25.219
Brackish	E2EM1P5	LA	Lower Mississippi Region	0.6839	0	254.235	25.219
Brackish	E2EM1P5	LA	Lower Mississippi Region	28.6682	0	254.235	25.219
Brackish	E2EM1P5	LA	Lower Mississippi Region	0.1477	0	254.235	25.219
Brackish	E2EM1P5	LA	Lower Mississippi Region	0.3601	0	254.235	25.219
Brackish	E2EM1P5	LA	Lower Mississippi Region	0.2253	0	254.235	25.219
Brackish	E2EM1P5	LA	Lower Mississippi Region	0.4316	0	254.235	25.219
Brackish	E2EM1P5	LA	Lower Mississippi Region	0.6466	0	254.235	25.219
Brackish	E2EM1P5	LA	Lower Mississippi Region	0.0749	0	254.235	25.219
Brackish	E2EM1P5	LA	Lower Mississippi Region	0.1558	0	254.235	25.219
Brackish	E2EM1P5	LA	Lower Mississippi Region	1.1565	0	254.235	25.219
Brackish	E2EM1P5	LA	Lower Mississippi Region	0.0525	0	254.235	25.219
Brackish	E2EM1P5	LA	Lower Mississippi Region	0.2642	0	254.235	25.219
Brackish	E2EM1P5	LA	Lower Mississippi Region	0.1311	0	254.235	25.219
Brackish	E2EM1P5	LA	Lower Mississippi Region	42.5376	0	254.235	25.219
Brackish	E2EM1P5	LA	Lower Mississippi Region	0.148	0	254.235	25.219
Brackish	E2EM1P5	LA	Lower Mississippi Region	0.2783	0	254.235	25.219
Brackish	E2EM1P5	LA	Lower Mississippi Region	0.0619	0	254.235	25.219
Brackish	E2EM1P5	LA	Lower Mississippi Region	0.1073	0	254.235	25.219
Brackish	E2EM1P5	LA	Lower Mississippi Region	78.5796	0	254.235	25.219
Brackish	E2EM1P5	LA	Lower Mississippi Region	0.2291	0	254.235	25.219
Brackish	E2EM1P5	LA	Lower Mississippi Region	4.4067	0	254.235	25.219
Brackish	E2EM1P5	LA	Lower Mississippi Region	0.086	0	254.235	25.219
Brackish	E2EM1P5	LA	Lower Mississippi Region	0.3853	0	254.235	25.219
Brackish	E2EM1P5	LA	Lower Mississippi Region	0.6905	0	254.235	25.219
Brackish	E2EM1P5	LA	Lower Mississippi Region	0.4994	0	254.235	25.219
Brackish	E2EM1P5	LA	Lower Mississippi Region	4.554	0	254.235	25.219
Brackish	E2EM1P5	LA	Lower Mississippi Region	0.4905	0	254.235	25.219
Brackish	E2EM1P5	LA	Lower Mississippi Region	0.1001	0	254.235	25.219
Brackish	E2EM1P5	LA	Lower Mississippi Region	0.6771	0	254.235	25.219
Brackish	E2EM1P5	LA	Lower Mississippi Region	0.8627	0	254.235	25.219
Brackish	E2EM1P5	LA	Lower Mississippi Region	0.307	0	254.235	25.219
Brackish	E2EM1P5	LA	Lower Mississippi Region	1.0025	0	254.235	25.219
Brackish	E2EM1P5	LA	Lower Mississippi Region	0.5236	0	254.235	25.219
Brackish	E2EM1P5	LA	Lower Mississippi Region	0.1114	0	254.235	25.219
Brackish	E2EM1P5	LA	Lower Mississippi Region	0.001	0	254.235	25.219
Brackish	E2EM1P5	LA	Lower Mississippi Region	0.5009	0	254.235	25.219
Brackish	E2EM1P5	LA	Lower Mississippi Region	0.576	0	254.235	25.219
Brackish	E2EM1P5	LA	Lower Mississippi Region	0.4603	0	254.235	25.219
Brackish	E2EM1P5	LA	Lower Mississippi Region	0.3015	0	254.235	25.219
Brackish	E2EM1P5	LA	Lower Mississippi Region	0.1447	0	254.235	25.219
Brackish	E2EM1P5	LA	Lower Mississippi Region	5.4639	0	254.235	25.219
Brackish	E2EM1P5	LA	Lower Mississippi Region	5.0672	0	254.235	25.219
Brackish	E2EM1P5	LA	Lower Mississippi Region	0.155	0	254.235	25.219
Brackish	E2EM1P5	LA	Lower Mississippi Region	1.0567	0	254.235	25.219
Brackish	E2EM1P5	LA	Lower Mississippi Region	0.0003	0	254.235	25.219
Brackish	E2EM1P5	LA	Lower Mississippi Region	0.2632	0	254.235	25.219
Brackish	E2EM1P5	LA	Lower Mississippi Region	0.8202	0	254.235	25.219
Brackish	E2EM1P5	LA	Lower Mississippi Region	0.0109	0	254.235	25.219
Brackish	E2EM1P5	LA	Lower Mississippi Region	0.0011	0	254.235	25.219
Brackish	E2EM1P5	LA	Lower Mississippi Region	0.498	0	254.235	25.219
Brackish	E2EM1P5	LA	Lower Mississippi Region	0.2443	0	254.235	25.219
Brackish	E2EM1P5	LA	Lower Mississippi Region	11.1724	0	254.235	25.219
Brackish	E2EM1P5	LA	Lower Mississippi Region	0.1484	0	254.235	25.219
Brackish	E2EM1P5	LA	Lower Mississippi Region	0.1382	0	254.235	25.219
Brackish	E2EM1P5	LA	Lower Mississippi Region	2.5366	0	254.235	25.219
Brackish	E2EM1P5	LA	Lower Mississippi Region	2370.39	0	254.235	25.219
Brackish	E2EM1P5	LA	Lower Mississippi Region	5.5373	0	254.235	25.219
Brackish	E2EM1P5	LA	Lower Mississippi Region	2337.21	0	254.235	25.219
Brackish	E2EM1P5	LA	Lower Mississippi Region	0.232	0	254.235	25.219
Brackish	E2EM1P5	LA	Lower Mississippi Region	0.2844	0	254.235	25.219
Brackish	E2EM1P5	LA	Lower Mississippi Region	15.93	0	254.235	25.219
Brackish	E2EM1P5	LA	Lower Mississippi Region	2.9918	0	254.235	25.219
Brackish	E2EM1P5	LA	Lower Mississippi Region	0.8963	0	254.235	25.219
Brackish	E2EM1P5	LA	Lower Mississippi Region	1.2438	0	254.235	25.219
Brackish	E2EM1P5	LA	Lower Mississippi Region	3.5386	0	254.235	25.219
Brackish	E2EM1P5	LA	Lower Mississippi Region	0.157	0	254.235	25.219
Brackish	E2EM1P5	LA	Lower Mississippi Region	0.418	0	254.235	25.219
Brackish	E2EM1P5	LA	Lower Mississippi Region	0.2258	0	254.235	25.219
Brackish	E2EM1P5	LA	Lower Mississippi Region	0.2222	0	254.235	25.219
Brackish	E2EM1P5	LA	Lower Mississippi Region	1298.68	0	254.235	25.219
Brackish	E2EM1P5	LA	Lower Mississippi Region	0.1583	0	254.235	25.219
Brackish	E2EM1P5	LA	Lower Mississippi Region	0.1244	0	254.235	25.219
Brackish	E2EM1P5	LA	Lower Mississippi Region	0.6773	0	254.235	25.219
Brackish	E2EM1P5	LA	Lower Mississippi Region	0.3425	0	254.235	25.219
Brackish	E2EM1P5	LA	Lower Mississippi Region	49.7752	0	254.235	25.219
Brackish	E2EM1P5	LA	Lower Mississippi Region	1.228	0	254.235	25.219
Brackish	E2EM1P5	LA	Lower Mississippi Region	0.1332	0	254.235	25.219
Brackish	E2EM1P5	LA	Lower Mississippi Region	0.6389	0	254.235	25.219
Brackish	E2EM1P5	LA	Lower Mississippi Region	0.2291	0	254.235	25.219
Brackish	E2EM1P5	LA	Lower Mississippi Region	0.4356	0	254.235	25.219
Brackish	E2EM1P5	LA	Lower Mississippi Region	0.3684	0	254.235	25.219
Brackish	E2EM1P5	LA	Lower Mississippi Region	37.0793	0	254.235	25.219
Brackish	E2EM1P5	LA	Lower Mississippi Region	0.7551	0	254.235	25.219
Brackish	E2EM1P5	LA	Lower Mississippi Region	0.1447	0	254.235	25.219
Brackish	E2EM1P5	LA	Lower Mississippi Region	0.1972	0	254.235	25.219
Brackish	E2EM1P5	LA	Lower Mississippi Region	0.421	0	254.235	25.219
Brackish	E2EM1P5	LA	Lower Mississippi Region	1.2141	0	254.235	25.219
Brackish	E2EM1P5	LA	Lower Mississippi Region	0.1436	0	254.235	25.219
Brackish	E2EM1P5	LA	Lower Mississippi Region	0.4267	0	254.235	25.219
Brackish	E2EM1P5	LA	Lower Mississippi Region	0.3254	0	254.235	25.219
Brackish	E2EM1P5	LA	Lower Mississippi Region	0.6943	0	254.235	25.219
Brackish	E2EM1P5	LA	Lower Mississippi Region	0.2567	0	254.235	25.219
Brackish	E2EM1P5	LA	Lower Mississippi Region	1.3787	0	254.235	25.219
Brackish	E2EM1P5	LA	Lower Mississippi Region	108.886	0	254.235	25.219
Brackish	E2EM1P5	LA	Lower Mississippi Region	0.1877	0	254.235	25.219
Brackish	E2EM1P5	LA	Lower Mississippi Region	162.241	0	254.235	25.219
Brackish	E2EM1P5	LA	Lower Mississippi Region	0.6123	0	254.235	25.219
Brackish	E2EM1P5	LA	Lower Mississippi Region	0.1677	0	254.235	25.219
Brackish	E2EM1P5	LA	Lower Mississippi Region	1.3168	0	254.235	25.219
Brackish	E2EM1P5	LA	Lower Mississippi Region	25.3241	0	254.235	25.219
Brackish	E2EM1P5	LA	Lower Mississippi Region	6.4631	0	254.235	25.219
Brackish	E2EM1P5	LA	Lower Mississippi Region	0.149	0	254.235	25.219
Brackish	E2EM1P5	LA	Lower Mississippi Region	0.1358	0	254.235	25.219
Brackish	E2EM1P5	LA	Lower Mississippi Region	2.2394	0	254.235	25.219
Brackish	E2EM1P5	LA	Lower Mississippi Region	0.5843	0	254.235	25.219
Brackish	E2EM1P5	LA	Lower Mississippi Region	17.4185	0	254.235	25.219
Brackish	E2EM1P5	LA	Lower Mississippi Region	66.1542	0	254.235	25.219
Brackish	E2EM1P5	LA	Lower Mississippi Region	34.6243	0	254.235	25.219
Brackish	E2EM1P5	LA	Lower Mississippi Region	1.6829	0	254.235	25.219
Brackish	E2EM1P5	LA	Lower Mississippi Region	1438.94	0	254.235	25.219
Brackish	E2EM1P5	LA	Lower Mississippi Region	0.1782	0	254.235	25.219
Brackish	E2EM1P5	LA	Lower Mississippi Region	0.1638	0	254.235	25.219
Brackish	E2EM1P5	LA	Lower Mississippi Region	0.8855	0	254.235	25.219
Brackish	E2EM1P5	LA	Lower Mississippi Region	0.9061	0	254.235	25.219
Brackish	E2EM1P5	LA	Lower Mississippi Region	0.4601	0	254.235	25.219
Brackish	E2EM1P5	LA	Lower Mississippi Region	0.2136	0	254.235	25.219
Brackish	E2EM1P5	LA	Lower Mississippi Region	0.2637	0	254.235	25.219
Brackish	E2EM1P5	LA	Lower Mississippi Region	0.9138	0	254.235	25.219
Brackish	E2EM1P5	LA	Lower Mississippi Region	17.7402	0	254.235	25.219
Brackish	E2EM1P5	LA	Lower Mississippi Region	0.4591	0	254.235	25.219
Brackish	E2EM1P5	LA	Lower Mississippi Region	24.3764	0	254.235	25.219
Brackish	E2EM1P5	LA	Lower Mississippi Region	0.1773	0	254.235	25.219
Brackish	E2EM1P5	LA	Lower Mississippi Region	40.7332	0	254.235	25.219
Brackish	E2EM1P5	LA	Lower Mississippi Region	0.6361	0	254.235	25.219
Brackish	E2EM1P5	LA	Lower Mississippi Region	0.265	0	254.235	25.219
Brackish	E2EM1P5	LA	Lower Mississippi Region	0.7356	0	254.235	25.219
Brackish	E2EM1P5	LA	Lower Mississippi Region	0.5344	0	254.235	25.219
Brackish	E2EM1P5	LA	Lower Mississippi Region	0.2342	0	254.235	25.219
Brackish	E2EM1P5	LA	Lower Mississippi Region	30.9791	0	254.235	25.219
Brackish	E2EM1P5	LA	Lower Mississippi Region	0.0044	0	254.235	25.219
Brackish	E2EM1P5	LA	Lower Mississippi Region	0.0036	0	254.235	25.219
Brackish	E2EM1P5	LA	Lower Mississippi Region	0.5007	0	254.235	25.219
Brackish	E2EM1P5	LA	Lower Mississippi Region	0.5993	0	254.235	25.219
Brackish	E2EM1P5	LA	Lower Mississippi Region	0.1186	0	254.235	25.219
Brackish	E2EM1P5	LA	Lower Mississippi Region	0.7999	0	254.235	25.219
Brackish	E2EM1P5	LA	Lower Mississippi Region	0.2462	0	254.235	25.219
Brackish	E2EM1P5	LA	Lower Mississippi Region	1.1957	0	254.235	25.219
Brackish	E2EM1P5	LA	Lower Mississippi Region	0.6495	0	254.235	25.219
Brackish	E2EM1P5	LA	Lower Mississippi Region	0.512	0	254.235	25.219
Brackish	E2EM1P5	LA	Lower Mississippi Region	200.783	0	254.235	25.219
Brackish	E2EM1P5	LA	Lower Mississippi Region	3.0801	0	254.235	25.219
Brackish	E2EM1P5	LA	Lower Mississippi Region	0.2677	0	254.235	25.219
Brackish	E2EM1P5	LA	Lower Mississippi Region	1.9251	0	254.235	25.219
Brackish	E2EM1P5	LA	Lower Mississippi Region	0.1766	0	254.235	25.219
Brackish	E2EM1P5	LA	Lower Mississippi Region	1.1316	0	254.235	25.219
Brackish	E2EM1P5	LA	Lower Mississippi Region	0.1378	0	254.235	25.219
Brackish	E2EM1P5	LA	Lower Mississippi Region	0.7907	0	254.235	25.219
Brackish	E2EM1P5	LA	Lower Mississippi Region	9.7416	0	254.235	25.219
Brackish	E2EM1P5	LA	Lower Mississippi Region	12.6982	0	254.235	25.219
Brackish	E2EM1P5	LA	Lower Mississippi Region	0.7161	0	254.235	25.219
Brackish	E2EM1P5	LA	Lower Mississippi Region	16.6016	0	254.235	25.219
Brackish	E2EM1P5	LA	Lower Mississippi Region	0.1612	0	254.235	25.219
Brackish	E2EM1P5	LA	Lower Mississippi Region	0.2075	0	254.235	25.219
Brackish	E2EM1P5	LA	Lower Mississippi Region	236.005	0	254.235	25.219
Brackish	E2EM1P5	LA	Lower Mississippi Region	0.0284	0	254.235	25.219
Brackish	E2EM1P5	LA	Lower Mississippi Region	0.3067	0	254.235	25.219
Brackish	E2EM1P5	LA	Lower Mississippi Region	0.0002	0	254.235	25.219
Brackish	E2EM1P5	LA	Lower Mississippi Region	38.2571	0	254.235	25.219
Brackish	E2EM1P5	LA	Lower Mississippi Region	0.7278	0	254.235	25.219
Brackish	E2EM1P5	LA	Lower Mississippi Region	8.811	0	254.235	25.219
Brackish	E2EM1P5	LA	Lower Mississippi Region	0.0539	0	254.235	25.219
Brackish	E2EM1P5	LA	Lower Mississippi Region	0.0001	0	254.235	25.219
Brackish	E2EM1P5	LA	Lower Mississippi Region	0.0001	0	254.235	25.219
Brackish	E2EM1P5	LA	Lower Mississippi Region	0.29	0	254.235	25.219
Brackish	E2EM1P5	LA	Lower Mississippi Region	0.0002	0	254.235	25.219
Brackish	E2EM1P5	LA	Lower Mississippi Region	0.0051	0	254.235	25.219
Brackish	E2EM1P5	LA	Lower Mississippi Region	0.1525	0	254.235	25.219
Brackish	E2EM1P5	LA	Lower Mississippi Region	107.089	0	254.235	25.219
Brackish	E2EM1P5	LA	Lower Mississippi Region	0.0251	0	254.235	25.219
Brackish	E2EM1P5	LA	Lower Mississippi Region	0.3004	0	254.235	25.219
Brackish	E2EM1P5	LA	Lower Mississippi Region	0.3089	0	254.235	25.219
Brackish	E2EM1P5	LA	Lower Mississippi Region	0.3323	0	254.235	25.219
Brackish	E2EM1P5	LA	Lower Mississippi Region	0.3057	0	254.235	25.219
Brackish	E2EM1P5	LA	Lower Mississippi Region	6.316	0	254.235	25.219
Brackish	E2EM1P5	LA	Lower Mississippi Region	0.8184	0	254.235	25.219
Brackish	E2EM1P5	LA	Lower Mississippi Region	0.2131	0	254.235	25.219
Brackish	E2EM1P5	LA	Lower Mississippi Region	0.3137	0	254.235	25.219
Brackish	E2EM1P5	LA	Lower Mississippi Region	0.2077	0	254.235	25.219
Brackish	E2EM1P5	LA	Lower Mississippi Region	0.2803	0	254.235	25.219
Brackish	E2EM1P5	LA	Lower Mississippi Region	0.1787	0	254.235	25.219
Brackish	E2EM1P5	LA	Lower Mississippi Region	0.0792	0	254.235	25.219
Brackish	E2EM1P5	LA	Lower Mississippi Region	0.0965	0	254.235	25.219
Brackish	E2EM1P5	LA	Lower Mississippi Region	0.1423	0	254.235	25.219
Brackish	E2EM1P5	LA	Lower Mississippi Region	1.4534	0	254.235	25.219
Brackish	E2EM1P5	LA	Lower Mississippi Region	0.2203	0	254.235	25.219
Brackish	E2EM1P5	LA	Lower Mississippi Region	0.4422	0	254.235	25.219
Brackish	E2EM1P5	LA	Lower Mississippi Region	0.1358	0	254.235	25.219
Brackish	E2EM1P5	LA	Lower Mississippi Region	1.3841	0	254.235	25.219
Brackish	E2EM1P5	LA	Lower Mississippi Region	0.4443	0	254.235	25.219
Brackish	E2EM1P5	LA	Lower Mississippi Region	0.2141	0	254.235	25.219
Brackish	E2EM1P5	LA	Lower Mississippi Region	2.3849	0	254.235	25.219
Brackish	E2EM1P5	LA	Lower Mississippi Region	0.3684	0	254.235	25.219
Brackish	E2EM1P5	LA	Lower Mississippi Region	0.247	0	254.235	25.219
Brackish	E2EM1P5	LA	Lower Mississippi Region	0.208	0	254.235	25.219
Brackish	E2EM1P5	LA	Lower Mississippi Region	0.8015	0	254.235	25.219
Brackish	E2EM1P5	LA	Lower Mississippi Region	0.1762	0	254.235	25.219
Brackish	E2EM1P5	LA	Lower Mississippi Region	0	0	254.235	25.219
Brackish	E2EM1P5	LA	Lower Mississippi Region	14.8103	0	254.235	25.219
Brackish	E2EM1P5	LA	Lower Mississippi Region	0.3914	0	254.235	25.219
Brackish	E2EM1P5	LA	Lower Mississippi Region	0.2868	0	254.235	25.219
Brackish	E2EM1P5	LA	Lower Mississippi Region	0.137	0	254.235	25.219
Brackish	E2EM1P5	LA	Lower Mississippi Region	0.0038	0	254.235	25.219
Brackish	E2EM1P5	LA	Lower Mississippi Region	0.5227	0	254.235	25.219
Brackish	E2EM1P5	LA	Lower Mississippi Region	1.2947	0	254.235	25.219
Brackish	E2EM1P5	LA	Lower Mississippi Region	0.047	0	254.235	25.219
Brackish	E2EM1P5	LA	Lower Mississippi Region	2.3194	0	254.235	25.219
Brackish	E2EM1P5	LA	Lower Mississippi Region	0.3983	0	254.235	25.219
Brackish	E2EM1P5	LA	Lower Mississippi Region	0.1231	0	254.235	25.219
Brackish	E2EM1P5	LA	Lower Mississippi Region	0.0149	0	254.235	25.219
Brackish	E2EM1P5	LA	Lower Mississippi Region	0.2964	0	254.235	25.219
Brackish	E2EM1P5	LA	Lower Mississippi Region	0.0013	0	254.235	25.219
Brackish	E2EM1P5	LA	Lower Mississippi Region	0.0001	0	254.235	25.219
Brackish	E2EM1P5	LA	Lower Mississippi Region	0.0047	0	254.235	25.219
Brackish	E2EM1P5	LA	Lower Mississippi Region	0.3659	0	254.235	25.219
Brackish	E2EM1P5	LA	Lower Mississippi Region	0.3983	0	254.235	25.219
Brackish	E2EM1P5	LA	Lower Mississippi Region	0.7578	0	254.235	25.219
Brackish	E2EM1P5	LA	Lower Mississippi Region	0.4898	0	254.235	25.219
Brackish	E2EM1P5	LA	Lower Mississippi Region	0	0	254.235	25.219
Brackish	E2EM1P5	LA	Lower Mississippi Region	1.7694	0	254.235	25.219
Brackish	E2EM1P5	LA	Lower Mississippi Region	3.4379	0	254.235	25.219
Brackish	E2EM1P5	LA	Lower Mississippi Region	1.155	0	254.235	25.219
Brackish	E2EM1P5	LA	Lower Mississippi Region	0.5853	0	254.235	25.219
Brackish	E2EM1P5	LA	Lower Mississippi Region	0.8591	0	254.235	25.219
Brackish	E2EM1P5	LA	Lower Mississippi Region	0.1509	0	254.235	25.219
Brackish	E2EM1P5	LA	Lower Mississippi Region	3.3582	0	254.235	25.219
Brackish	E2EM1P5	LA	Lower Mississippi Region	1639.62	0	254.235	25.219
Brackish	E2EM1P5	LA	Lower Mississippi Region	0.3934	0	254.235	25.219
Brackish	E2EM1P5	LA	Lower Mississippi Region	0.4343	0	254.235	25.219
Brackish	E2EM1P5	LA	Lower Mississippi Region	0	0	254.235	25.219
Brackish	E2EM1P5	LA	Lower Mississippi Region	0.2587	0	254.235	25.219
Brackish	E2EM1P5	LA	Lower Mississippi Region	1.7221	0	254.235	25.219
Brackish	E2EM1P5	LA	Lower Mississippi Region	0.0637	0	254.235	25.219
Brackish	E2EM1P5	LA	Lower Mississippi Region	0.7448	0	254.235	25.219
Brackish	E2EM1P5	LA	Lower Mississippi Region	0.4579	0	254.235	25.219
Brackish	E2EM1P5	LA	Lower Mississippi Region	0.7203	0	254.235	25.219
Brackish	E2EM1P5	LA	Lower Mississippi Region	0.0931	0	254.235	25.219
Brackish	E2EM1P5	LA	Lower Mississippi Region	1.4168	0	254.235	25.219
Brackish	E2EM1P5	LA	Lower Mississippi Region	0.0227	0	254.235	25.219
Brackish	E2EM1P5	LA	Lower Mississippi Region	0.2753	0	254.235	25.219
Brackish	E2EM1P5	LA	Lower Mississippi Region	35.0136	0	254.235	25.219
Brackish	E2EM1P5	LA	Lower Mississippi Region	0.6589	0	254.235	25.219
Brackish	E2EM1P5	LA	Lower Mississippi Region	45.4274	0	254.235	25.219
Brackish	E2EM1P5	LA	Lower Mississippi Region	0.3647	0	254.235	25.219
Brackish	E2EM1P5	LA	Lower Mississippi Region	0.9302	0	254.235	25.219
Brackish	E2EM1P5	LA	Lower Mississippi Region	11.025	0	254.235	25.219
Brackish	E2EM1P5	LA	Lower Mississippi Region	1.7292	0	254.235	25.219
Brackish	E2EM1P5	LA	Lower Mississippi Region	6.48	0	254.235	25.219
Brackish	E2EM1P5	LA	Lower Mississippi Region	0.191	0	254.235	25.219
Brackish	E2EM1P5	LA	Lower Mississippi Region	0.1413	0	254.235	25.219
Brackish	E2EM1P5	LA	Lower Mississippi Region	0.182	0	254.235	25.219
Brackish	E2EM1P5	LA	Lower Mississippi Region	0.3666	0	254.235	25.219
Brackish	E2EM1P5	LA	Lower Mississippi Region	0.1525	0	254.235	25.219
Brackish	E2EM1P5	LA	Lower Mississippi Region	0.3114	0	254.235	25.219
Brackish	E2EM1P5	LA	Lower Mississippi Region	2.3172	0	254.235	25.219
Brackish	E2EM1P5	LA	Lower Mississippi Region	0.6243	0	254.235	25.219
Brackish	E2EM1P5	LA	Lower Mississippi Region	2.0238	0	254.235	25.219
Brackish	E2EM1P5	LA	Lower Mississippi Region	0.1168	0	254.235	25.219
Brackish	E2EM1P5	LA	Lower Mississippi Region	127.751	0	254.235	25.219
Brackish	E2EM1P5	LA	Lower Mississippi Region	0.1848	0	254.235	25.219
Brackish	E2EM1P5	LA	Lower Mississippi Region	217.611	0	254.235	25.219
Brackish	E2EM1P5	LA	Lower Mississippi Region	0.1753	0	254.235	25.219
Brackish	E2EM1P5	LA	Lower Mississippi Region	0.1909	0	254.235	25.219
Brackish	E2EM1P5	LA	Lower Mississippi Region	1.9525	0	254.235	25.219
Brackish	E2EM1P5	LA	Lower Mississippi Region	0.276	0	254.235	25.219
Brackish	E2EM1P5	LA	Lower Mississippi Region	11.8682	0	254.235	25.219
Brackish	E2EM1P5	LA	Lower Mississippi Region	0.2235	0	254.235	25.219
Brackish	E2EM1P5	LA	Lower Mississippi Region	0.1097	0	254.235	25.219
Brackish	E2EM1P5	LA	Lower Mississippi Region	0.3281	0	254.235	25.219
Brackish	E2EM1P5	LA	Lower Mississippi Region	0.2286	0	254.235	25.219
Brackish	E2EM1P5	LA	Lower Mississippi Region	3.0928	0	254.235	25.219
Brackish	E2EM1P5	LA	Lower Mississippi Region	0.5912	0	254.235	25.219
Brackish	E2EM1P5	LA	Lower Mississippi Region	0.2039	0	254.235	25.219
Brackish	E2EM1P5	LA	Lower Mississippi Region	0.4656	0	254.235	25.219
Brackish	E2EM1P5	LA	Lower Mississippi Region	0.3465	0	254.235	25.219
Brackish	E2EM1P5	LA	Lower Mississippi Region	4.3253	0	254.235	25.219
Brackish	E2EM1P5	LA	Lower Mississippi Region	3.6773	0	254.235	25.219
Brackish	E2EM1P5	LA	Lower Mississippi Region	1.9772	0	254.235	25.219
Brackish	E2EM1P5	LA	Lower Mississippi Region	1.32	0	254.235	25.219
Brackish	E2EM1P5	LA	Lower Mississippi Region	0.3176	0	254.235	25.219
Brackish	E2EM1P5	LA	Lower Mississippi Region	0.4835	0	254.235	25.219
Brackish	E2EM1P5	LA	Lower Mississippi Region	1.425	0	254.235	25.219
Brackish	E2EM1P5	LA	Lower Mississippi Region	1.8698	0	254.235	25.219
Brackish	E2EM1P5	LA	Lower Mississippi Region	0.2206	0	254.235	25.219
Brackish	E2EM1P5	LA	Lower Mississippi Region	0.2687	0	254.235	25.219
Brackish	E2EM1P5	LA	Lower Mississippi Region	88.0115	0	254.235	25.219
Brackish	E2EM1P5	LA	Lower Mississippi Region	0.5611	0	254.235	25.219
Brackish	E2EM1P5	LA	Lower Mississippi Region	0.1392	0	254.235	25.219
Brackish	E2EM1P5	LA	Lower Mississippi Region	0.5725	0	254.235	25.219
Brackish	E2EM1P5	LA	Lower Mississippi Region	0.6487	0	254.235	25.219
Brackish	E2EM1P5	LA	Lower Mississippi Region	0.6274	0	254.235	25.219
Brackish	E2EM1P5	LA	Lower Mississippi Region	0.3646	0	254.235	25.219
Brackish	E2EM1P5	LA	Lower Mississippi Region	0.849	0	254.235	25.219
Brackish	E2EM1P5	LA	Lower Mississippi Region	0.2688	0	254.235	25.219
Brackish	E2EM1P5	LA	Lower Mississippi Region	3.8115	0	254.235	25.219
Brackish	E2EM1P5	LA	Lower Mississippi Region	0.2442	0	254.235	25.219
Brackish	E2EM1P5	LA	Lower Mississippi Region	0.3333	0	254.235	25.219
Brackish	E2EM1P5	LA	Lower Mississippi Region	0.5921	0	254.235	25.219
Brackish	E2EM1P5	LA	Lower Mississippi Region	0.5446	0	254.235	25.219
Brackish	E2EM1P5	LA	Lower Mississippi Region	6.6128	0	254.235	25.219
Brackish	E2EM1P5	LA	Lower Mississippi Region	2.3363	0	254.235	25.219
Brackish	E2EM1P5	LA	Lower Mississippi Region	0.3762	0	254.235	25.219
Brackish	E2EM1P5	LA	Lower Mississippi Region	0.8803	0	254.235	25.219
Brackish	E2EM1P5	LA	Lower Mississippi Region	1.0129	0	254.235	25.219
Brackish	E2EM1P5	LA	Lower Mississippi Region	0.252	0	254.235	25.219
Brackish	E2EM1P5	LA	Lower Mississippi Region	2.5315	0	254.235	25.219
Brackish	E2EM1P5	LA	Lower Mississippi Region	0.1554	0	254.235	25.219
Brackish	E2EM1P5	LA	Lower Mississippi Region	0.3519	0	254.235	25.219
Brackish	E2EM1P5	LA	Lower Mississippi Region	0.3446	0	254.235	25.219
Brackish	E2EM1P5	LA	Lower Mississippi Region	0.5404	0	254.235	25.219
Brackish	E2EM1P5	LA	Lower Mississippi Region	0.5039	0	254.235	25.219
Brackish	E2EM1P5	LA	Lower Mississippi Region	0.2269	0	254.235	25.219
Brackish	E2EM1P5	LA	Lower Mississippi Region	0.7055	0	254.235	25.219
Brackish	E2EM1P5	LA	Lower Mississippi Region	1.0893	0	254.235	25.219
Brackish	E2EM1P5	LA	Lower Mississippi Region	0.7022	0	254.235	25.219
Brackish	E2EM1P5	LA	Lower Mississippi Region	0.1957	0	254.235	25.219
Brackish	E2EM1P5	LA	Lower Mississippi Region	1.4736	0	254.235	25.219
Brackish	E2EM1P5	LA	Lower Mississippi Region	0.1347	0	254.235	25.219
Brackish	E2EM1P5	LA	Lower Mississippi Region	1.1541	0	254.235	25.219
Brackish	E2EM1P5	LA	Lower Mississippi Region	0.3202	0	254.235	25.219
Brackish	E2EM1P5	LA	Lower Mississippi Region	0.0004	0	254.235	25.219
Brackish	E2EM1P5	LA	Lower Mississippi Region	0.1563	0	254.235	25.219
Brackish	E2EM1P5	LA	Lower Mississippi Region	0.3323	0	254.235	25.219
Brackish	E2EM1P5	LA	Lower Mississippi Region	0.1739	0	254.235	25.219
Brackish	E2EM1P5	LA	Lower Mississippi Region	0.3956	0	254.235	25.219
Brackish	E2EM1P5	LA	Lower Mississippi Region	0.6336	0	254.235	25.219
Brackish	E2EM1P5	LA	Lower Mississippi Region	0.2926	0	254.235	25.219
Brackish	E2EM1P5	LA	Lower Mississippi Region	0.4333	0	254.235	25.219
Brackish	E2EM1P5	LA	Lower Mississippi Region	0.9356	0	254.235	25.219
Brackish	E2EM1P5	LA	Lower Mississippi Region	0.4971	0	254.235	25.219
Brackish	E2EM1P5	LA	Lower Mississippi Region	0.2598	0	254.235	25.219
Brackish	E2EM1P5	LA	Lower Mississippi Region	0.5486	0	254.235	25.219
Brackish	E2EM1P5	LA	Lower Mississippi Region	0.521	0	254.235	25.219
Brackish	E2EM1P5	LA	Lower Mississippi Region	0.257	0	254.235	25.219
Brackish	E2EM1P5	LA	Lower Mississippi Region	0.2351	0	254.235	25.219
Brackish	E2EM1P5	LA	Lower Mississippi Region	0.4318	0	254.235	25.219
Brackish	E2EM1P5	LA	Lower Mississippi Region	1.3764	0	254.235	25.219
Brackish	E2EM1P5	LA	Lower Mississippi Region	1.8871	0	254.235	25.219
Brackish	E2EM1P5	LA	Lower Mississippi Region	0.1811	0	254.235	25.219
Brackish	E2EM1P5	LA	Lower Mississippi Region	0.1324	0	254.235	25.219
Brackish	E2EM1P5	LA	Lower Mississippi Region	0.2558	0	254.235	25.219
Brackish	E2EM1P5	LA	Lower Mississippi Region	0.8411	0	254.235	25.219
Brackish	E2EM1P5	LA	Lower Mississippi Region	0.2294	0	254.235	25.219
Brackish	E2EM1P5	LA	Lower Mississippi Region	0.1892	0	254.235	25.219
Brackish	E2EM1P5	LA	Lower Mississippi Region	0.5484	0	254.235	25.219
Brackish	E2EM1P5	LA	Lower Mississippi Region	0.1401	0	254.235	25.219
Brackish	E2EM1P5	LA	Lower Mississippi Region	0.6424	0	254.235	25.219
Brackish	E2EM1P5	LA	Lower Mississippi Region	0.2463	0	254.235	25.219
Brackish	E2EM1P5	LA	Lower Mississippi Region	0.7058	0	254.235	25.219
Brackish	E2EM1P5	LA	Lower Mississippi Region	0.5391	0	254.235	25.219
Brackish	E2EM1P5	LA	Lower Mississippi Region	1.9277	0	254.235	25.219
Brackish	E2EM1P5	LA	Lower Mississippi Region	4.3812	0	254.235	25.219
Brackish	E2EM1P5	LA	Lower Mississippi Region	0.5457	0	254.235	25.219
Brackish	E2EM1P5	LA	Lower Mississippi Region	0.1169	0	254.235	25.219
Brackish	E2EM1P5	LA	Lower Mississippi Region	30.8706	0	254.235	25.219
Brackish	E2EM1P5	LA	Lower Mississippi Region	1.4926	0	254.235	25.219
Brackish	E2EM1P5	LA	Lower Mississippi Region	0.6616	0	254.235	25.219
Brackish	E2EM1P5	LA	Lower Mississippi Region	0.2484	0	254.235	25.219
Brackish	E2EM1P5	LA	Lower Mississippi Region	2.484	0	254.235	25.219
Brackish	E2EM1P5	LA	Lower Mississippi Region	1.1633	0	254.235	25.219
Brackish	E2EM1P5	LA	Lower Mississippi Region	1.3732	0	254.235	25.219
Brackish	E2EM1P5	LA	Lower Mississippi Region	1.2529	0	254.235	25.219
Brackish	E2EM1P5	LA	Lower Mississippi Region	0.8165	0	254.235	25.219
Brackish	E2EM1P5	LA	Lower Mississippi Region	4.7079	0	254.235	25.219
Brackish	E2EM1P5	LA	Lower Mississippi Region	0.3036	0	254.235	25.219
Brackish	E2EM1P5	LA	Lower Mississippi Region	1.3548	0	254.235	25.219
Brackish	E2EM1P5	LA	Lower Mississippi Region	0.555	0	254.235	25.219
Brackish	E2EM1P5	LA	Lower Mississippi Region	445.266	0	254.235	25.219
Brackish	E2EM1P5	LA	Lower Mississippi Region	3.1044	0	254.235	25.219
Brackish	E2EM1P5	LA	Lower Mississippi Region	0.2239	0	254.235	25.219
Brackish	E2EM1P5	LA	Lower Mississippi Region	0.7524	0	254.235	25.219
Brackish	E2EM1P5	LA	Lower Mississippi Region	0.4315	0	254.235	25.219
Brackish	E2EM1P5	LA	Lower Mississippi Region	2.197	0	254.235	25.219
Brackish	E2EM1P5	LA	Lower Mississippi Region	6.4308	0	254.235	25.219
Brackish	E2EM1P5	LA	Lower Mississippi Region	5.5199	0	254.235	25.219
Brackish	E2EM1P5	LA	Lower Mississippi Region	1.8676	0	254.235	25.219
Brackish	E2EM1P5	LA	Lower Mississippi Region	0.0134	0	254.235	25.219
Brackish	E2EM1P5	LA	Lower Mississippi Region	0.8777	0	254.235	25.219
Brackish	E2EM1P5	LA	Lower Mississippi Region	0.7743	0	254.235	25.219
Brackish	E2EM1P5	LA	Lower Mississippi Region	0.3623	0	254.235	25.219
Brackish	E2EM1P5	LA	Lower Mississippi Region	1.1014	0	254.235	25.219
Brackish	E2EM1P5	LA	Lower Mississippi Region	10.3853	0	254.235	25.219
Brackish	E2EM1P5	LA	Lower Mississippi Region	0.12	0	254.235	25.219
Brackish	E2EM1P5	LA	Lower Mississippi Region	0.1723	0	254.235	25.219
Brackish	E2EM1P5	LA	Lower Mississippi Region	0.2853	0	254.235	25.219
Brackish	E2EM1P5	LA	Lower Mississippi Region	5.0496	0	254.235	25.219
Brackish	E2EM1P5	LA	Lower Mississippi Region	0.349	0	254.235	25.219
Brackish	E2EM1P5	LA	Lower Mississippi Region	0.0016	0	254.235	25.219
Brackish	E2EM1P5	LA	Lower Mississippi Region	0.0001	0	254.235	25.219
Brackish	E2EM1P5	LA	Lower Mississippi Region	0.3702	0	254.235	25.219
Brackish	E2EM1P5	LA	Lower Mississippi Region	31.4942	0	254.235	25.219
Brackish	E2EM1P5	LA	Lower Mississippi Region	2.3184	0	254.235	25.219
Brackish	E2EM1P5	LA	Lower Mississippi Region	1.671	0	254.235	25.219
Brackish	E2EM1P5	LA	Lower Mississippi Region	9.1555	0	254.235	25.219
Brackish	E2EM1P5	LA	Lower Mississippi Region	0.5132	0	254.235	25.219
Brackish	E2EM1P5	LA	Lower Mississippi Region	1.3978	0	254.235	25.219
Brackish	E2EM1P5	LA	Lower Mississippi Region	0.9063	0	254.235	25.219
Brackish	E2EM1P5	LA	Lower Mississippi Region	0.6793	0	254.235	25.219
Brackish	E2EM1P5	LA	Lower Mississippi Region	5.4927	0	254.235	25.219
Brackish	E2EM1P5	LA	Lower Mississippi Region	2.3169	0	254.235	25.219
Brackish	E2EM1P5	LA	Lower Mississippi Region	0.624	0	254.235	25.219
Brackish	E2EM1P5	LA	Lower Mississippi Region	41.0379	0	254.235	25.219
Brackish	E2EM1P5	LA	Lower Mississippi Region	3.0854	0	254.235	25.219
Brackish	E2EM1P5	LA	Lower Mississippi Region	1.7961	0	254.235	25.219
Brackish	E2EM1P5	LA	Lower Mississippi Region	3.8474	0	254.235	25.219
Brackish	E2EM1P5	LA	Lower Mississippi Region	0.7222	0	254.235	25.219
Brackish	E2EM1P5	LA	Lower Mississippi Region	1.3648	0	254.235	25.219
Brackish	E2EM1P5	LA	Lower Mississippi Region	0.3448	0	254.235	25.219
Brackish	E2EM1P5	LA	Lower Mississippi Region	0.5617	0	254.235	25.219
Brackish	E2EM1P5	LA	Lower Mississippi Region	5.7315	0	254.235	25.219
Brackish	E2EM1P5	LA	Lower Mississippi Region	19.1447	0	254.235	25.219
Brackish	E2EM1P5	LA	Lower Mississippi Region	2.9558	0	254.235	25.219
Brackish	E2EM1P5	LA	Lower Mississippi Region	26.919	0	254.235	25.219
Brackish	E2EM1P5	LA	Lower Mississippi Region	1.058	0	254.235	25.219
Brackish	E2EM1P5	LA	Lower Mississippi Region	2.301	0	254.235	25.219
Brackish	E2EM1P5	LA	Lower Mississippi Region	1.3687	0	254.235	25.219
Brackish	E2EM1P5	LA	Lower Mississippi Region	0.7578	0	254.235	25.219
Brackish	E2EM1P5	LA	Lower Mississippi Region	0.0948	0	254.235	25.219
Brackish	E2EM1P5	LA	Lower Mississippi Region	1.1237	0	254.235	25.219
Brackish	E2EM1P5	LA	Lower Mississippi Region	1.6052	0	254.235	25.219
Brackish	E2EM1P5	LA	Lower Mississippi Region	1.6169	0	254.235	25.219
Brackish	E2EM1P5	LA	Lower Mississippi Region	0.5158	0	254.235	25.219
Brackish	E2EM1P5	LA	Lower Mississippi Region	0.1575	0	254.235	25.219
Brackish	E2EM1P5	LA	Lower Mississippi Region	0.2693	0	254.235	25.219
Brackish	E2EM1P5	LA	Lower Mississippi Region	1.0518	0	254.235	25.219
Brackish	E2EM1P5	LA	Lower Mississippi Region	0.5457	0	254.235	25.219
Brackish	E2EM1P5	LA	Lower Mississippi Region	0.8721	0	254.235	25.219
Brackish	E2EM1P5	LA	Lower Mississippi Region	2.1293	0	254.235	25.219
Brackish	E2EM1P5	LA	Lower Mississippi Region	0.4716	0	254.235	25.219
Brackish	E2EM1P5	LA	Lower Mississippi Region	18.9468	0	254.235	25.219
Brackish	E2EM1P5	LA	Lower Mississippi Region	0.002	0	254.235	25.219
Brackish	E2EM1P5	LA	Lower Mississippi Region	4.4767	0	254.235	25.219
Brackish	E2EM1P5	LA	Lower Mississippi Region	1.386	0	254.235	25.219
Brackish	E2EM1P5	LA	Lower Mississippi Region	27.4529	0	254.235	25.219
Brackish	E2EM1P5	LA	Lower Mississippi Region	0.2709	0	254.235	25.219
Brackish	E2EM1P5	LA	Lower Mississippi Region	10.8054	0	254.235	25.219
Brackish	E2EM1P5	LA	Lower Mississippi Region	1.2196	0	254.235	25.219
Brackish	E2EM1P5	LA	Lower Mississippi Region	0.644	0	254.235	25.219
Brackish	E2EM1P5	LA	Lower Mississippi Region	4.6383	0	254.235	25.219
Brackish	E2EM1P5	LA	Lower Mississippi Region	1.1032	0	254.235	25.219
Brackish	E2EM1P5	LA	Lower Mississippi Region	521.718	0	254.235	25.219
Brackish	E2EM1P5	LA	Lower Mississippi Region	0.9036	0	254.235	25.219
Brackish	E2EM1P5	LA	Lower Mississippi Region	7.0901	0	254.235	25.219
Brackish	E2EM1P5	LA	Lower Mississippi Region	1.5301	0	254.235	25.219
Brackish	E2EM1P5	LA	Lower Mississippi Region	1.8436	0	254.235	25.219
Brackish	E2EM1P5	LA	Lower Mississippi Region	0.4243	0	254.235	25.219
Brackish	E2EM1P5	LA	Lower Mississippi Region	0.9497	0	254.235	25.219
Brackish	E2EM1P5	LA	Lower Mississippi Region	6.7911	0	254.235	25.219
Brackish	E2EM1P5	LA	Lower Mississippi Region	119.832	0	254.235	25.219
Brackish	E2EM1P5	LA	Lower Mississippi Region	730.243	0	254.235	25.219
Brackish	E2EM1P5	LA	Lower Mississippi Region	0.6695	0	254.235	25.219
Brackish	E2EM1P5	LA	Lower Mississippi Region	12.3453	0	254.235	25.219
Brackish	E2EM1P5	LA	Lower Mississippi Region	112.723	0	254.235	25.219
Brackish	E2EM1P5	LA	Lower Mississippi Region	3.1052	0	254.235	25.219
Brackish	E2EM1P5	LA	Lower Mississippi Region	0.2155	0	254.235	25.219
Brackish	E2EM1P5	LA	Lower Mississippi Region	0.6006	0	254.235	25.219
Brackish	E2EM1P5	LA	Lower Mississippi Region	4.5822	0	254.235	25.219
Brackish	E2EM1P5	LA	Lower Mississippi Region	0.2613	0	254.235	25.219
Brackish	E2EM1P5	LA	Lower Mississippi Region	6.1527	0	254.235	25.219
Brackish	E2EM1P5	LA	Lower Mississippi Region	1.4327	0	254.235	25.219
Brackish	E2EM1P5	LA	Lower Mississippi Region	2.82	0	254.235	25.219
Brackish	E2EM1P5	LA	Lower Mississippi Region	0.576	0	254.235	25.219
Brackish	E2EM1P5	LA	Lower Mississippi Region	0.6817	0	254.235	25.219
Brackish	E2EM1P5	LA	Lower Mississippi Region	0.7438	0	254.235	25.219
Brackish	E2EM1P5	LA	Lower Mississippi Region	12.3756	0	254.235	25.219
Brackish	E2EM1P5	LA	Lower Mississippi Region	4.6426	0	254.235	25.219
Brackish	E2EM1P5	LA	Lower Mississippi Region	48.4078	0	254.235	25.219
Brackish	E2EM1P5	LA	Lower Mississippi Region	81.6792	0	254.235	25.219
Brackish	E2EM1P5	LA	Lower Mississippi Region	0.9177	0	254.235	25.219
Brackish	E2EM1P5	LA	Lower Mississippi Region	0.3891	0	254.235	25.219
Brackish	E2EM1P5	LA	Lower Mississippi Region	0.4015	0	254.235	25.219
Brackish	E2EM1P5	LA	Lower Mississippi Region	61.3165	0	254.235	25.219
Brackish	E2EM1P5	LA	Lower Mississippi Region	1.1655	0	254.235	25.219
Brackish	E2EM1P5	LA	Lower Mississippi Region	5458.49	0	254.235	25.219
Brackish	E2EM1P5	LA	Lower Mississippi Region	8.0135	0	254.235	25.219
Brackish	E2EM1P5	LA	Lower Mississippi Region	1.4683	0	254.235	25.219
Brackish	E2EM1P5	LA	Lower Mississippi Region	36.1918	0	254.235	25.219
Brackish	E2EM1P5	LA	Lower Mississippi Region	48.5839	0	254.235	25.219
Brackish	E2EM1P5	LA	Lower Mississippi Region	0.2025	0	254.235	25.219
Brackish	E2EM1P5	LA	Lower Mississippi Region	7.8532	0	254.235	25.219
Brackish	E2EM1P5	LA	Lower Mississippi Region	0.4941	0	254.235	25.219
Brackish	E2EM1P5	LA	Lower Mississippi Region	7.3242	0	254.235	25.219
Brackish	E2EM1P5	LA	Lower Mississippi Region	0.4723	0	254.235	25.219
Brackish	E2EM1P5	LA	Lower Mississippi Region	0.3791	0	254.235	25.219
Brackish	E2EM1P5	LA	Lower Mississippi Region	1.1449	0	254.235	25.219
Brackish	E2EM1P5	LA	Lower Mississippi Region	2.3195	0	254.235	25.219
Brackish	E2EM1P5	LA	Lower Mississippi Region	34.03	0	254.235	25.219
Brackish	E2EM1P5	LA	Lower Mississippi Region	0.2778	0	254.235	25.219
Brackish	E2EM1P5	LA	Lower Mississippi Region	3.1168	0	254.235	25.219
Brackish	E2EM1P5	LA	Lower Mississippi Region	1.4158	0	254.235	25.219
Brackish	E2EM1P5	LA	Lower Mississippi Region	0.2966	0	254.235	25.219
Brackish	E2EM1P5	LA	Lower Mississippi Region	0.2189	0	254.235	25.219
Brackish	E2EM1P5	LA	Lower Mississippi Region	10.1486	0	254.235	25.219
Brackish	E2EM1P5	LA	Lower Mississippi Region	14.0099	0	254.235	25.219
Brackish	E2EM1P5	LA	Lower Mississippi Region	2.6938	0	254.235	25.219
Brackish	E2EM1P5	LA	Lower Mississippi Region	16.2206	0	254.235	25.219
Brackish	E2EM1P5	LA	Lower Mississippi Region	2.7216	0	254.235	25.219
Brackish	E2EM1P5	LA	Lower Mississippi Region	8.7779	0	254.235	25.219
Brackish	E2EM1P5	LA	Lower Mississippi Region	0.471	0	254.235	25.219
Brackish	E2EM1P5	LA	Lower Mississippi Region	0.2252	0	254.235	25.219
Brackish	E2EM1P5	LA	Lower Mississippi Region	3.1671	0	254.235	25.219
Brackish	E2EM1P5	LA	Lower Mississippi Region	3.1659	0	254.235	25.219
Brackish	E2EM1P5	LA	Lower Mississippi Region	0.4122	0	254.235	25.219
Brackish	E2EM1P5	LA	Lower Mississippi Region	23.9328	0	254.235	25.219
Brackish	E2EM1P5	LA	Lower Mississippi Region	0.856	0	254.235	25.219
Brackish	E2EM1P5	LA	Lower Mississippi Region	9.3307	0	254.235	25.219
Brackish	E2EM1P5	LA	Lower Mississippi Region	1.3727	0	254.235	25.219
Brackish	E2EM1P5	LA	Lower Mississippi Region	47.5636	0	254.235	25.219
Brackish	E2EM1P5	LA	Lower Mississippi Region	0.6221	0	254.235	25.219
Brackish	E2EM1P5	LA	Lower Mississippi Region	4.3456	0	254.235	25.219
Brackish	E2EM1P5	LA	Lower Mississippi Region	0.8125	0	254.235	25.219
Brackish	E2EM1P5	LA	Lower Mississippi Region	1.1728	0	254.235	25.219
Brackish	E2EM1P5	LA	Lower Mississippi Region	2.3704	0	254.235	25.219
Brackish	E2EM1P5	LA	Lower Mississippi Region	1.1159	0	254.235	25.219
Brackish	E2EM1P5	LA	Lower Mississippi Region	6.048	0	254.235	25.219
Brackish	E2EM1P5	LA	Lower Mississippi Region	2.8988	0	254.235	25.219
Brackish	E2EM1P5	LA	Lower Mississippi Region	3.1038	0	254.235	25.219
Brackish	E2EM1P5	LA	Lower Mississippi Region	12.1545	0	254.235	25.219
Brackish	E2EM1P5	LA	Lower Mississippi Region	0.6974	0	254.235	25.219
Brackish	E2EM1P5	LA	Lower Mississippi Region	5.6783	0	254.235	25.219
Brackish	E2EM1P5	LA	Lower Mississippi Region	48.9028	0	254.235	25.219
Brackish	E2EM1P5	LA	Lower Mississippi Region	2.2292	0	254.235	25.219
Brackish	E2EM1P5	LA	Lower Mississippi Region	0.7287	0	254.235	25.219
Brackish	E2EM1P5	LA	Lower Mississippi Region	0.3953	0	254.235	25.219
Brackish	E2EM1P5	LA	Lower Mississippi Region	0.6019	0	254.235	25.219
Brackish	E2EM1P5	LA	Lower Mississippi Region	0.2977	0	254.235	25.219
Brackish	E2EM1P5	LA	Lower Mississippi Region	24.3882	0	254.235	25.219
Brackish	E2EM1P5	LA	Lower Mississippi Region	3.1724	0	254.235	25.219
Brackish	E2EM1P5	LA	Lower Mississippi Region	0.4375	0	254.235	25.219
Brackish	E2EM1P5	LA	Lower Mississippi Region	0.7557	0	254.235	25.219
Brackish	E2EM1P5	LA	Lower Mississippi Region	3.2252	0	254.235	25.219
Brackish	E2EM1P5	LA	Lower Mississippi Region	1.5319	0	254.235	25.219
Brackish	E2EM1P5	LA	Lower Mississippi Region	3.2335	0	254.235	25.219
Brackish	E2EM1P5	LA	Lower Mississippi Region	46.3788	0	254.235	25.219
Brackish	E2EM1P5	LA	Lower Mississippi Region	0.8725	0	254.235	25.219
Brackish	E2EM1P5	LA	Lower Mississippi Region	5.1277	0	254.235	25.219
Brackish	E2EM1P5	LA	Lower Mississippi Region	0.3026	0	254.235	25.219
Brackish	E2EM1P5	LA	Lower Mississippi Region	21.3373	0	254.235	25.219
Brackish	E2EM1P5	LA	Lower Mississippi Region	33.5179	0	254.235	25.219
Brackish	E2EM1P5	LA	Lower Mississippi Region	1.2846	0	254.235	25.219
Brackish	E2EM1P5	LA	Lower Mississippi Region	8.8672	0	254.235	25.219
Brackish	E2EM1P5	LA	Lower Mississippi Region	10.3606	0	254.235	25.219
Brackish	E2EM1P5	LA	Lower Mississippi Region	7.2533	0	254.235	25.219
Brackish	E2EM1P5	LA	Lower Mississippi Region	14.8898	0	254.235	25.219
Brackish	E2EM1P5	LA	Lower Mississippi Region	0.8828	0	254.235	25.219
Brackish	E2EM1P5	LA	Lower Mississippi Region	20.5984	0	254.235	25.219
Brackish	E2EM1P5	LA	Lower Mississippi Region	0.7617	0	254.235	25.219
Brackish	E2EM1P5	LA	Lower Mississippi Region	0.7781	0	254.235	25.219
Brackish	E2EM1P5	LA	Lower Mississippi Region	29.3052	0	254.235	25.219
Brackish	E2EM1P5	LA	Lower Mississippi Region	7.2089	0	254.235	25.219
Brackish	E2EM1P5	LA	Lower Mississippi Region	345.731	0	254.235	25.219
Brackish	E2EM1P5	LA	Lower Mississippi Region	1.2802	0	254.235	25.219
Brackish	E2EM1P5	LA	Lower Mississippi Region	1.8395	0	254.235	25.219
Brackish	E2EM1P5	LA	Lower Mississippi Region	62.5713	0	254.235	25.219
Brackish	E2EM1P5	LA	Lower Mississippi Region	3.963	0	254.235	25.219
Brackish	E2EM1P5	LA	Lower Mississippi Region	0.2995	0	254.235	25.219
Brackish	E2EM1P5	LA	Lower Mississippi Region	0.4129	0	254.235	25.219
Brackish	E2EM1P5	LA	Lower Mississippi Region	33.6268	0	254.235	25.219
Brackish	E2EM1P5	LA	Lower Mississippi Region	2.2527	0	254.235	25.219
Brackish	E2EM1P5	LA	Lower Mississippi Region	10.5577	0	254.235	25.219
Brackish	E2EM1P5	LA	Lower Mississippi Region	48.6206	0	254.235	25.219
Brackish	E2EM1P5	LA	Lower Mississippi Region	44.269	0	254.235	25.219
Brackish	E2EM1P5	LA	Lower Mississippi Region	7.3091	0	254.235	25.219
Brackish	E2EM1P5	LA	Lower Mississippi Region	25.6061	0	254.235	25.219
Brackish	E2EM1P5	LA	Lower Mississippi Region	22.6507	0	254.235	25.219
Brackish	E2EM1P5	LA	Lower Mississippi Region	16.1277	0	254.235	25.219
Brackish	E2EM1P5	LA	Lower Mississippi Region	165.921	0	254.235	25.219
Brackish	E2EM1P5	LA	Lower Mississippi Region	79.9778	0	254.235	25.219
Brackish	E2EM1P5	LA	Lower Mississippi Region	15.241	0	254.235	25.219
Brackish	E2EM1P6	LA	Lower Mississippi Region	0.0045	0	254.235	25.219
Brackish	E2EM1P6	LA	Lower Mississippi Region	1.5761	0	254.235	25.219
Brackish	E2EM1P6	LA	Lower Mississippi Region	0.2342	0	254.235	25.219
Brackish	E2EM1P6	LA	Lower Mississippi Region	0.2762	0	254.235	25.219
Brackish	E2EM1P6	LA	Lower Mississippi Region	0.2209	0	254.235	25.219
Brackish	E2EM1P6	LA	Lower Mississippi Region	0.2129	0	254.235	25.219
Brackish	E2EM1P6	LA	Lower Mississippi Region	0.2421	0	254.235	25.219
Brackish	E2EM1P6	LA	Lower Mississippi Region	0.3245	0	254.235	25.219
Brackish	E2EM1P6	LA	Lower Mississippi Region	0.2857	0	254.235	25.219
Brackish	E2EM1P6	LA	Lower Mississippi Region	0.048	0	254.235	25.219
Brackish	E2EM1P6	LA	Lower Mississippi Region	0.3139	0	254.235	25.219
Brackish	E2EM1P6	LA	Lower Mississippi Region	12.0478	0	254.235	25.219
Brackish	E2EM1P6	LA	Lower Mississippi Region	84.5495	0	254.235	25.219
Brackish	E2EM1P6	LA	Lower Mississippi Region	0.1804	0	254.235	25.219
Brackish	E2EM1P6	LA	Lower Mississippi Region	0.4276	0	254.235	25.219
Brackish	E2EM1P6	LA	Lower Mississippi Region	0.442	0	254.235	25.219
Brackish	E2EM1P6	LA	Lower Mississippi Region	3.1035	0	254.235	25.219
Brackish	E2EM1P6	LA	Lower Mississippi Region	0.3017	0	254.235	25.219
Brackish	E2EM1P6	LA	Lower Mississippi Region	0.7029	0	254.235	25.219
Brackish	E2EM1P6	LA	Lower Mississippi Region	0.2757	0	254.235	25.219
Brackish	E2EM1P6	LA	Lower Mississippi Region	0.2892	0	254.235	25.219
Brackish	E2EM1P6	LA	Lower Mississippi Region	0.1095	0	254.235	25.219
Brackish	E2EM1P6	LA	Lower Mississippi Region	11.6315	0	254.235	25.219
Brackish	E2EM1P6	LA	Lower Mississippi Region	1.4815	0	254.235	25.219
Brackish	E2EM1P6	LA	Lower Mississippi Region	0.2113	0	254.235	25.219
Brackish	E2EM1P6	LA	Lower Mississippi Region	0.0769	0	254.235	25.219
Brackish	E2EM1P6	LA	Lower Mississippi Region	0.0776	0	254.235	25.219
Brackish	E2EM1P6	LA	Lower Mississippi Region	0.175	0	254.235	25.219
Brackish	E2EM1P6	LA	Lower Mississippi Region	0.1576	0	254.235	25.219
Brackish	E2EM1P6	LA	Lower Mississippi Region	0.0715	0	254.235	25.219
Brackish	E2EM1P6	LA	Lower Mississippi Region	0.2894	0	254.235	25.219
Brackish	E2EM1P6	LA	Lower Mississippi Region	0.3542	0	254.235	25.219
Brackish	E2EM1P6	LA	Lower Mississippi Region	0.5289	0	254.235	25.219
Brackish	E2EM1P6	LA	Lower Mississippi Region	0.0025	0	254.235	25.219
Brackish	E2EM1P6	LA	Lower Mississippi Region	0	0	254.235	25.219
Brackish	E2EM1P6	LA	Lower Mississippi Region	130.222	0	254.235	25.219
Brackish	E2EM1P6	LA	Lower Mississippi Region	0.3354	0	254.235	25.219
Brackish	E2EM1P6	LA	Lower Mississippi Region	40.2914	0	254.235	25.219
Brackish	E2EM1P6	LA	Lower Mississippi Region	0.1491	0	254.235	25.219
Brackish	E2EM1P6	LA	Lower Mississippi Region	2.0598	0	254.235	25.219
Brackish	E2EM1P6	LA	Lower Mississippi Region	0.1127	0	254.235	25.219
Brackish	E2EM1P6	LA	Lower Mississippi Region	12.8829	0	254.235	25.219
Brackish	E2EM1P6	LA	Lower Mississippi Region	1353.74	0	254.235	25.219
Brackish	E2EM1P6	LA	Lower Mississippi Region	0.0828	0	254.235	25.219
Brackish	E2EM1P6	LA	Lower Mississippi Region	0.048	0	254.235	25.219
Brackish	E2EM1P6	LA	Lower Mississippi Region	0.1294	0	254.235	25.219
Brackish	E2EM1P6	LA	Lower Mississippi Region	0.0521	0	254.235	25.219
Brackish	E2EM1P6	LA	Lower Mississippi Region	1.4378	0	254.235	25.219
Brackish	E2EM1P6	LA	Lower Mississippi Region	0.0002	0	254.235	25.219
Brackish	E2EM1P6	LA	Lower Mississippi Region	20.8727	0	254.235	25.219
Brackish	E2EM1P6	LA	Lower Mississippi Region	0.0912	0	254.235	25.219
Brackish	E2EM1P6	LA	Lower Mississippi Region	0.7144	0	254.235	25.219
Brackish	E2EM1P6	LA	Lower Mississippi Region	0.0001	0	254.235	25.219
Brackish	E2EM1P6	LA	Lower Mississippi Region	0.0823	0	254.235	25.219
Brackish	E2EM1P6	LA	Lower Mississippi Region	0.1259	0	254.235	25.219
Brackish	E2EM1P6	LA	Lower Mississippi Region	0.0003	0	254.235	25.219
Brackish	E2EM1P6	LA	Lower Mississippi Region	1.5949	0	254.235	25.219
Brackish	E2EM1P6	LA	Lower Mississippi Region	1.371	0	254.235	25.219
Brackish	E2EM1P6	LA	Lower Mississippi Region	683.263	0	254.235	25.219
Brackish	E2EM1P6	LA	Lower Mississippi Region	2.7658	0	254.235	25.219
Brackish	E2EM1P6	LA	Lower Mississippi Region	4.4933	0	254.235	25.219
Brackish	E2EM1P6	LA	Lower Mississippi Region	11.483	0	254.235	25.219
Brackish	E2EM1P6	LA	Lower Mississippi Region	39.1258	0	254.235	25.219
Brackish	E2EM1P6	LA	Lower Mississippi Region	0.509	0	254.235	25.219
Brackish	E2EM1P6	LA	Lower Mississippi Region	0.7477	0	254.235	25.219
Brackish	E2EM1P6	LA	Lower Mississippi Region	0.6268	0	254.235	25.219
Brackish	E2EM1P6	LA	Lower Mississippi Region	0.6669	0	254.235	25.219
Brackish	E2EM1P6	LA	Lower Mississippi Region	1.6107	0	254.235	25.219
Brackish	E2EM1P6	LA	Lower Mississippi Region	2.6777	0	254.235	25.219
Brackish	E2EM1P6	LA	Lower Mississippi Region	2246.82	0	254.235	25.219
Brackish	E2EM1P6	LA	Lower Mississippi Region	3.5356	0	254.235	25.219
Brackish	E2EM1P6	LA	Lower Mississippi Region	2483.49	0	254.235	25.219
Brackish	E2EM1P6	LA	Lower Mississippi Region	7.3551	0	254.235	25.219
Brackish	E2EM1P6	LA	Lower Mississippi Region	95.694	0	254.235	25.219
Brackish	E2EM1P6	LA	Lower Mississippi Region	4.0939	0	254.235	25.219
Brackish	E2EM1P6	LA	Lower Mississippi Region	7.2725	0	254.235	25.219
Brackish	E2EM1P6	LA	Lower Mississippi Region	0.7393	0	254.235	25.219
Brackish	E2EM1P6	LA	Lower Mississippi Region	0.3384	0	254.235	25.219
Brackish	E2EM1P6	LA	Lower Mississippi Region	0.1292	0	254.235	25.219
Brackish	E2EM1P6	LA	Lower Mississippi Region	0.343	0	254.235	25.219
Brackish	E2EM1P6	LA	Lower Mississippi Region	0.0604	0	254.235	25.219
Brackish	E2EM1P6	LA	Lower Mississippi Region	0.8723	0	254.235	25.219
Brackish	E2EM1P6	LA	Lower Mississippi Region	0.0059	0	254.235	25.219
Brackish	E2EM1P6	LA	Lower Mississippi Region	0.0001	0	254.235	25.219
Brackish	E2EM1P6	LA	Lower Mississippi Region	0.8639	0	254.235	25.219
Brackish	E2EM1P6	LA	Lower Mississippi Region	0.4573	0	254.235	25.219
Brackish	E2EM1P6	LA	Lower Mississippi Region	0.1312	0	254.235	25.219
Brackish	E2EM1P6	LA	Lower Mississippi Region	0.0082	0	254.235	25.219
Brackish	E2EM1P6	LA	Lower Mississippi Region	0.0003	0	254.235	25.219
Brackish	E2EM1P6	LA	Lower Mississippi Region	0.0005	0	254.235	25.219
Brackish	E2EM1P6	LA	Lower Mississippi Region	0.004	0	254.235	25.219
Brackish	E2EM1P6	LA	Lower Mississippi Region	0.0397	0	254.235	25.219
Brackish	E2EM1P6	LA	Lower Mississippi Region	0.0018	0	254.235	25.219
Brackish	E2EM1P6	LA	Lower Mississippi Region	748.443	0	254.235	25.219
Brackish	E2EM1P6	LA	Lower Mississippi Region	141.129	0	254.235	25.219
Brackish	E2EM1P6	LA	Lower Mississippi Region	0.0897	0	254.235	25.219
Brackish	E2EM1P6	LA	Lower Mississippi Region	0.9713	0	254.235	25.219
Brackish	E2EM1P6	LA	Lower Mississippi Region	0.4221	0	254.235	25.219
Brackish	E2EM1P6	LA	Lower Mississippi Region	2.7181	0	254.235	25.219
Brackish	E2EM1P6	LA	Lower Mississippi Region	0.0787	0	254.235	25.219
Brackish	E2EM1P6	LA	Lower Mississippi Region	10.2273	0	254.235	25.219
Brackish	E2EM1P6	LA	Lower Mississippi Region	0.0873	0	254.235	25.219
Brackish	E2EM1P6	LA	Lower Mississippi Region	0.0671	0	254.235	25.219
Brackish	E2EM1P6	LA	Lower Mississippi Region	0.0848	0	254.235	25.219
Brackish	E2EM1P6	LA	Lower Mississippi Region	0.0791	0	254.235	25.219
Brackish	E2EM1P6	LA	Lower Mississippi Region	0.2546	0	254.235	25.219
Brackish	E2EM1P6	LA	Lower Mississippi Region	0.4079	0	254.235	25.219
Brackish	E2EM1P6	LA	Lower Mississippi Region	1.7397	0	254.235	25.219
Brackish	E2EM1P6	LA	Lower Mississippi Region	0.1003	0	254.235	25.219
Brackish	E2EM1P6	LA	Lower Mississippi Region	0.1959	0	254.235	25.219
Brackish	E2EM1P6	LA	Lower Mississippi Region	0.3761	0	254.235	25.219
Brackish	E2EM1P6	LA	Lower Mississippi Region	0.3143	0	254.235	25.219
Brackish	E2EM1P6	LA	Lower Mississippi Region	0.5973	0	254.235	25.219
Brackish	E2EM1P6	LA	Lower Mississippi Region	0.2091	0	254.235	25.219
Brackish	E2EM1P6	LA	Lower Mississippi Region	0.1323	0	254.235	25.219
Brackish	E2EM1P6	LA	Lower Mississippi Region	0.0737	0	254.235	25.219
Brackish	E2EM1P6	LA	Lower Mississippi Region	0.4451	0	254.235	25.219
Brackish	E2EM1P6	LA	Lower Mississippi Region	0.1108	0	254.235	25.219
Brackish	E2EM1P6	LA	Lower Mississippi Region	9.6956	0	254.235	25.219
Brackish	E2EM1P6	LA	Lower Mississippi Region	1.0196	0	254.235	25.219
Brackish	E2EM1P6	LA	Lower Mississippi Region	0.9758	0	254.235	25.219
Brackish	E2EM1P6	LA	Lower Mississippi Region	0.0875	0	254.235	25.219
Brackish	E2EM1P6	LA	Lower Mississippi Region	0.1052	0	254.235	25.219
Brackish	E2EM1P6	LA	Lower Mississippi Region	0.3561	0	254.235	25.219
Brackish	E2EM1P6	LA	Lower Mississippi Region	5.4811	0	254.235	25.219
Brackish	E2EM1P6	LA	Lower Mississippi Region	0.2711	0	254.235	25.219
Brackish	E2EM1P6	LA	Lower Mississippi Region	0.8004	0	254.235	25.219
Brackish	E2EM1P6	LA	Lower Mississippi Region	1.696	0	254.235	25.219
Brackish	E2EM1P6	LA	Lower Mississippi Region	4.8408	0	254.235	25.219
Brackish	E2EM1P6	LA	Lower Mississippi Region	0.4871	0	254.235	25.219
Brackish	E2EM1P6	LA	Lower Mississippi Region	74.246	0	254.235	25.219
Brackish	E2EM1P6	LA	Lower Mississippi Region	0.4353	0	254.235	25.219
Brackish	E2EM1P6	LA	Lower Mississippi Region	0.4474	0	254.235	25.219
Brackish	E2EM1P6	LA	Lower Mississippi Region	1.3106	0	254.235	25.219
Brackish	E2EM1P6	LA	Lower Mississippi Region	0.9182	0	254.235	25.219
Brackish	E2EM1P6	LA	Lower Mississippi Region	0.0028	0	254.235	25.219
Brackish	E2EM1P6	LA	Lower Mississippi Region	0.0245	0	254.235	25.219
Brackish	E2EM1P6	LA	Lower Mississippi Region	1.8144	0	254.235	25.219
Brackish	E2EM1P6	LA	Lower Mississippi Region	0.0445	0	254.235	25.219
Brackish	E2EM1P6	LA	Lower Mississippi Region	3.5873	0	254.235	25.219
Brackish	E2EM1P6	LA	Lower Mississippi Region	0.7037	0	254.235	25.219
Brackish	E2EM1P6	LA	Lower Mississippi Region	1.0392	0	254.235	25.219
Brackish	E2EM1P6	LA	Lower Mississippi Region	0.4264	0	254.235	25.219
Brackish	E2EM1P6	LA	Lower Mississippi Region	19.2753	0	254.235	25.219
Brackish	E2EM1P6	LA	Lower Mississippi Region	0.4339	0	254.235	25.219
Brackish	E2EM1P6	LA	Lower Mississippi Region	1.7299	0	254.235	25.219
Brackish	E2EM1P6	LA	Lower Mississippi Region	0.5029	0	254.235	25.219
Brackish	E2EM1P6	LA	Lower Mississippi Region	0.9409	0	254.235	25.219
Brackish	E2EM1P6	LA	Lower Mississippi Region	0.2038	0	254.235	25.219
Brackish	E2EM1P6	LA	Lower Mississippi Region	0.1854	0	254.235	25.219
Brackish	E2EM1P6	LA	Lower Mississippi Region	3.4134	0	254.235	25.219
Brackish	E2EM1P6	LA	Lower Mississippi Region	0.9829	0	254.235	25.219
Brackish	E2EM1P6	LA	Lower Mississippi Region	1203.51	0	254.235	25.219
Brackish	E2EM1P6	LA	Lower Mississippi Region	2.5614	0	254.235	25.219
Brackish	E2EM1P6	LA	Lower Mississippi Region	0.9272	0	254.235	25.219
Brackish	E2EM1P6	LA	Lower Mississippi Region	1.5545	0	254.235	25.219
Brackish	E2EM1P6	LA	Lower Mississippi Region	1.222	0	254.235	25.219
Brackish	E2EM1P6	LA	Lower Mississippi Region	0.7982	0	254.235	25.219
Brackish	E2EM1P6	LA	Lower Mississippi Region	1.608	0	254.235	25.219
Brackish	E2EM1P6	LA	Lower Mississippi Region	0.6584	0	254.235	25.219
Brackish	E2EM1P6	LA	Lower Mississippi Region	156.455	0	254.235	25.219
Brackish	E2EM1P6	LA	Lower Mississippi Region	0.4772	0	254.235	25.219
Brackish	E2EM1P6	LA	Lower Mississippi Region	2.0715	0	254.235	25.219
Brackish	E2EM1P6	LA	Lower Mississippi Region	0.6905	0	254.235	25.219
Brackish	E2EM1P6	LA	Lower Mississippi Region	0.0042	0	254.235	25.219
Brackish	E2EM1P6	LA	Lower Mississippi Region	1.5323	0	254.235	25.219
Brackish	E2EM1P6	LA	Lower Mississippi Region	3036.59	0	254.235	25.219
Brackish	E2EM1P6	LA	Lower Mississippi Region	0.5191	0	254.235	25.219
Brackish	E2EM1P6	LA	Lower Mississippi Region	2.1071	0	254.235	25.219
Brackish	E2EM1P6	LA	Lower Mississippi Region	1.1097	0	254.235	25.219
Brackish	E2EM1P6	LA	Lower Mississippi Region	0.1532	0	254.235	25.219
Brackish	E2EM1P6	LA	Lower Mississippi Region	0.2948	0	254.235	25.219
Brackish	E2EM1P6	LA	Lower Mississippi Region	1.3235	0	254.235	25.219
Brackish	E2EM1P6	LA	Lower Mississippi Region	0.5453	0	254.235	25.219
Brackish	E2EM1P6	LA	Lower Mississippi Region	1.6579	0	254.235	25.219
Brackish	E2EM1P6	LA	Lower Mississippi Region	127.706	0	254.235	25.219
Brackish	E2EM1P6	LA	Lower Mississippi Region	1.6798	0	254.235	25.219
Brackish	E2EM1P6	LA	Lower Mississippi Region	0.7282	0	254.235	25.219
Brackish	E2EM1P6	LA	Lower Mississippi Region	3.7298	0	254.235	25.219
Brackish	E2EM1P6	LA	Lower Mississippi Region	3.4991	0	254.235	25.219
Brackish	E2EM1P6	LA	Lower Mississippi Region	0.5856	0	254.235	25.219
Brackish	E2EM1P6	LA	Lower Mississippi Region	3.3483	0	254.235	25.219
Brackish	E2EM1P6	LA	Lower Mississippi Region	0.4839	0	254.235	25.219
Brackish	E2EM1P6	LA	Lower Mississippi Region	10.7274	0	254.235	25.219
Brackish	E2EM1P6	LA	Lower Mississippi Region	0.763	0	254.235	25.219
Brackish	E2EM1P6	LA	Lower Mississippi Region	0.4553	0	254.235	25.219
Brackish	E2EM1P6	LA	Lower Mississippi Region	0.5185	0	254.235	25.219
Brackish	E2EM1P6	LA	Lower Mississippi Region	0.6544	0	254.235	25.219
Brackish	E2EM1P6	LA	Lower Mississippi Region	2.539	0	254.235	25.219
Brackish	E2EM1P6	LA	Lower Mississippi Region	1.139	0	254.235	25.219
Brackish	E2EM1P6	LA	Lower Mississippi Region	2.6112	0	254.235	25.219
Brackish	E2EM1P6	LA	Lower Mississippi Region	0.6852	0	254.235	25.219
Brackish	E2EM1P6	LA	Lower Mississippi Region	0.5981	0	254.235	25.219
Brackish	E2EM1P6	LA	Lower Mississippi Region	0.6235	0	254.235	25.219
Brackish	E2EM1P6	LA	Lower Mississippi Region	0.3018	0	254.235	25.219
Brackish	E2EM1P6	LA	Lower Mississippi Region	0.4075	0	254.235	25.219
Brackish	E2EM1P6	LA	Lower Mississippi Region	0.3005	0	254.235	25.219
Brackish	E2EM1P6	LA	Lower Mississippi Region	0.7749	0	254.235	25.219
Brackish	E2EM1P6	LA	Lower Mississippi Region	0.7349	0	254.235	25.219
Brackish	E2EM1P6	LA	Lower Mississippi Region	0.3574	0	254.235	25.219
Brackish	E2EM1P6	LA	Lower Mississippi Region	0.0623	0	254.235	25.219
Brackish	E2EM1P6	LA	Lower Mississippi Region	0.1974	0	254.235	25.219
Brackish	E2EM1P6	LA	Lower Mississippi Region	1.378	0	254.235	25.219
Brackish	E2EM1P6	LA	Lower Mississippi Region	2.3669	0	254.235	25.219
Brackish	E2EM1P6	LA	Lower Mississippi Region	0.4285	0	254.235	25.219
Brackish	E2EM1P6	LA	Lower Mississippi Region	0.4319	0	254.235	25.219
Brackish	E2EM1P6	LA	Lower Mississippi Region	0.433	0	254.235	25.219
Brackish	E2EM1P6	LA	Lower Mississippi Region	0.4905	0	254.235	25.219
Brackish	E2EM1P6	LA	Lower Mississippi Region	0.6732	0	254.235	25.219
Brackish	E2EM1P6	LA	Lower Mississippi Region	0.8951	0	254.235	25.219
Brackish	E2EM1P6	LA	Lower Mississippi Region	1.1666	0	254.235	25.219
Brackish	E2EM1P6	LA	Lower Mississippi Region	5.4102	0	254.235	25.219
Brackish	E2EM1P6	LA	Lower Mississippi Region	0.44	0	254.235	25.219
Brackish	E2EM1P6	LA	Lower Mississippi Region	0.4181	0	254.235	25.219
Brackish	E2EM1P6	LA	Lower Mississippi Region	0.4984	0	254.235	25.219
Brackish	E2EM1P6	LA	Lower Mississippi Region	1.7114	0	254.235	25.219
Brackish	E2EM1P6	LA	Lower Mississippi Region	0.798	0	254.235	25.219
Brackish	E2EM1P6	LA	Lower Mississippi Region	3.3826	0	254.235	25.219
Brackish	E2EM1P6	LA	Lower Mississippi Region	2.573	0	254.235	25.219
Brackish	E2EM1P6	LA	Lower Mississippi Region	8.5846	0	254.235	25.219
Brackish	E2EM1P6	LA	Lower Mississippi Region	0.8166	0	254.235	25.219
Brackish	E2EM1P6	LA	Lower Mississippi Region	783.909	0	254.235	25.219
Brackish	E2EM1P6	LA	Lower Mississippi Region	1.0963	0	254.235	25.219
Brackish	E2EM1P6	LA	Lower Mississippi Region	0.5351	0	254.235	25.219
Brackish	E2EM1P6	LA	Lower Mississippi Region	0.8021	0	254.235	25.219
Brackish	E2EM1P6	LA	Lower Mississippi Region	0.681	0	254.235	25.219
Brackish	E2EM1P6	LA	Lower Mississippi Region	0.5547	0	254.235	25.219
Brackish	E2EM1P6	LA	Lower Mississippi Region	1.1098	0	254.235	25.219
Brackish	E2EM1P6	LA	Lower Mississippi Region	2.3441	0	254.235	25.219
Brackish	E2EM1P6	LA	Lower Mississippi Region	1.9721	0	254.235	25.219
Brackish	E2EM1P6	LA	Lower Mississippi Region	0.613	0	254.235	25.219
Brackish	E2EM1P6	LA	Lower Mississippi Region	0.632	0	254.235	25.219
Brackish	E2EM1P6	LA	Lower Mississippi Region	0.8755	0	254.235	25.219
Brackish	E2EM1P6	LA	Lower Mississippi Region	0.5867	0	254.235	25.219
Brackish	E2EM1P6	LA	Lower Mississippi Region	5.0836	0	254.235	25.219
Brackish	E2EM1P6	LA	Lower Mississippi Region	1.1645	0	254.235	25.219
Brackish	E2EM1P6	LA	Lower Mississippi Region	0.6501	0	254.235	25.219
Brackish	E2EM1P6	LA	Lower Mississippi Region	0.4491	0	254.235	25.219
Brackish	E2EM1P6	LA	Lower Mississippi Region	0.487	0	254.235	25.219
Brackish	E2EM1P6	LA	Lower Mississippi Region	0.6709	0	254.235	25.219
Brackish	E2EM1P6	LA	Lower Mississippi Region	0.8512	0	254.235	25.219
Brackish	E2EM1P6	LA	Lower Mississippi Region	1.4771	0	254.235	25.219
Brackish	E2EM1P6	LA	Lower Mississippi Region	2.3078	0	254.235	25.219
Brackish	E2EM1P6	LA	Lower Mississippi Region	3.3137	0	254.235	25.219
Brackish	E2EM1P6	LA	Lower Mississippi Region	1.999	0	254.235	25.219
Brackish	E2EM1P6	LA	Lower Mississippi Region	7.9582	0	254.235	25.219
Brackish	E2EM1P6	LA	Lower Mississippi Region	0.1028	0	254.235	25.219
Brackish	E2EM1P6	LA	Lower Mississippi Region	7.1807	0	254.235	25.219
Brackish	E2EM1P6	LA	Lower Mississippi Region	0.0239	0	254.235	25.219
Brackish	E2EM1P6	LA	Lower Mississippi Region	0.6507	0	254.235	25.219
Brackish	E2EM1P6	LA	Lower Mississippi Region	0.031	0	254.235	25.219
Brackish	E2EM1P6	LA	Lower Mississippi Region	0.9796	0	254.235	25.219
Brackish	E2EM1P6	LA	Lower Mississippi Region	0.3416	0	254.235	25.219
Brackish	E2EM1P6	LA	Lower Mississippi Region	0.7047	0	254.235	25.219
Brackish	E2EM1P6	LA	Lower Mississippi Region	0.2903	0	254.235	25.219
Brackish	E2EM1P6	LA	Lower Mississippi Region	1.3906	0	254.235	25.219
Brackish	E2EM1P6	LA	Lower Mississippi Region	0.5637	0	254.235	25.219
Brackish	E2EM1P6	LA	Lower Mississippi Region	64.1102	0	254.235	25.219
Brackish	E2EM1P6	LA	Lower Mississippi Region	0.5761	0	254.235	25.219
Brackish	E2EM1P6	LA	Lower Mississippi Region	2.3727	0	254.235	25.219
Brackish	E2EM1P6	LA	Lower Mississippi Region	10.4284	0	254.235	25.219
Brackish	E2EM1P6	LA	Lower Mississippi Region	21.2683	0	254.235	25.219
Brackish	E2EM1P6	LA	Lower Mississippi Region	0.9023	0	254.235	25.219
Brackish	E2EM1P6	LA	Lower Mississippi Region	2.6735	0	254.235	25.219
Brackish	E2EM1P6	LA	Lower Mississippi Region	24.5866	0	254.235	25.219
Brackish	E2EM1P6	LA	Lower Mississippi Region	0.8651	0	254.235	25.219
Brackish	E2EM1P6	LA	Lower Mississippi Region	42.3985	0	254.235	25.219
Brackish	E2EM1P6	LA	Lower Mississippi Region	0.4581	0	254.235	25.219
Brackish	E2EM1P6	LA	Lower Mississippi Region	528.862	0	254.235	25.219
Brackish	E2EM1P6	LA	Lower Mississippi Region	0.5157	0	254.235	25.219
Brackish	E2EM1P6	LA	Lower Mississippi Region	0.0047	0	254.235	25.219
Brackish	E2EM1P6	LA	Lower Mississippi Region	2.2106	0	254.235	25.219
Brackish	E2EM1P6	LA	Lower Mississippi Region	0.2528	0	254.235	25.219
Brackish	E2EM1P6	LA	Lower Mississippi Region	1.3417	0	254.235	25.219
Brackish	E2EM1P6	LA	Lower Mississippi Region	0.5872	0	254.235	25.219
Brackish	E2EM1P6	LA	Lower Mississippi Region	0.9378	0	254.235	25.219
Brackish	E2EM1P6	LA	Lower Mississippi Region	1.3004	0	254.235	25.219
Brackish	E2EM1P6	LA	Lower Mississippi Region	3.8992	0	254.235	25.219
Brackish	E2EM1P6	LA	Lower Mississippi Region	1.632	0	254.235	25.219
Brackish	E2EM1P6	LA	Lower Mississippi Region	0.3498	0	254.235	25.219
Brackish	E2EM1P6	LA	Lower Mississippi Region	0.3536	0	254.235	25.219
Brackish	E2EM1P6	LA	Lower Mississippi Region	2.6275	0	254.235	25.219
Brackish	E2EM1P6	LA	Lower Mississippi Region	0.8129	0	254.235	25.219
Brackish	E2EM1P6	LA	Lower Mississippi Region	0.4401	0	254.235	25.219
Brackish	E2EM1P6	LA	Lower Mississippi Region	0.2793	0	254.235	25.219
Brackish	E2EM1P6	LA	Lower Mississippi Region	0.8088	0	254.235	25.219
Brackish	E2EM1P6	LA	Lower Mississippi Region	0.5542	0	254.235	25.219
Brackish	E2EM1P6	LA	Lower Mississippi Region	0.7169	0	254.235	25.219
Brackish	E2EM1P6	LA	Lower Mississippi Region	0.9621	0	254.235	25.219
Brackish	E2EM1P6	LA	Lower Mississippi Region	1.2304	0	254.235	25.219
Brackish	E2EM1P6	LA	Lower Mississippi Region	4.9646	0	254.235	25.219
Brackish	E2EM1P6	LA	Lower Mississippi Region	29.8098	0	254.235	25.219
Brackish	E2EM1P6	LA	Lower Mississippi Region	7.322	0	254.235	25.219
Brackish	E2EM1P6	LA	Lower Mississippi Region	0.3616	0	254.235	25.219
Brackish	E2EM1P6	LA	Lower Mississippi Region	5.5943	0	254.235	25.219
Brackish	E2EM1P6	LA	Lower Mississippi Region	8.7257	0	254.235	25.219
Brackish	E2EM1P6	LA	Lower Mississippi Region	2.3691	0	254.235	25.219
Brackish	E2EM1P6	LA	Lower Mississippi Region	1.5986	0	254.235	25.219
Brackish	E2EM1P6	LA	Lower Mississippi Region	0.0262	0	254.235	25.219
Brackish	E2EM1P6	LA	Lower Mississippi Region	4505.36	0	254.235	25.219
Brackish	E2EM1P6	LA	Lower Mississippi Region	0.0452	0	254.235	25.219
Brackish	E2EM1P6	LA	Lower Mississippi Region	0.0012	0	254.235	25.219
Brackish	E2EM1P6	LA	Lower Mississippi Region	0.0004	0	254.235	25.219
Brackish	E2EM1P6	LA	Lower Mississippi Region	6.8283	0	254.235	25.219
Brackish	E2EM1P6	LA	Lower Mississippi Region	2.0569	0	254.235	25.219
Brackish	E2EM1P6	LA	Lower Mississippi Region	0.8951	0	254.235	25.219
Brackish	E2EM1P6	LA	Lower Mississippi Region	2.1279	0	254.235	25.219
Brackish	E2EM1P6	LA	Lower Mississippi Region	344.418	0	254.235	25.219
Brackish	E2EM1P6	LA	Lower Mississippi Region	0.4371	0	254.235	25.219
Brackish	E2EM1P6	LA	Lower Mississippi Region	0.7318	0	254.235	25.219
Brackish	E2EM1P6	LA	Lower Mississippi Region	2.8975	0	254.235	25.219
Brackish	E2EM1P6	LA	Lower Mississippi Region	0.3131	0	254.235	25.219
Brackish	E2EM1P6	LA	Lower Mississippi Region	0.379	0	254.235	25.219
Brackish	E2EM1P6	LA	Lower Mississippi Region	0.6396	0	254.235	25.219
Brackish	E2EM1P6	LA	Lower Mississippi Region	0.4764	0	254.235	25.219
Brackish	E2EM1P6	LA	Lower Mississippi Region	0.4083	0	254.235	25.219
Brackish	E2EM1P6	LA	Lower Mississippi Region	0.4491	0	254.235	25.219
Brackish	E2EM1P6	LA	Lower Mississippi Region	2.5575	0	254.235	25.219
Brackish	E2EM1P6	LA	Lower Mississippi Region	4.7131	0	254.235	25.219
Brackish	E2EM1P6	LA	Lower Mississippi Region	2.1174	0	254.235	25.219
Brackish	E2EM1P6	LA	Lower Mississippi Region	2.8319	0	254.235	25.219
Brackish	E2EM1P6	LA	Lower Mississippi Region	7.5759	0	254.235	25.219
Brackish	E2EM1P6	LA	Lower Mississippi Region	5.4721	0	254.235	25.219
Brackish	E2EM1P6	LA	Lower Mississippi Region	1.4133	0	254.235	25.219
Brackish	E2EM1P6	LA	Lower Mississippi Region	15.8971	0	254.235	25.219
Brackish	E2EM1P6	LA	Lower Mississippi Region	1.2168	0	254.235	25.219
Brackish	E2EM1P6	LA	Lower Mississippi Region	10.819	0	254.235	25.219
Brackish	E2EM1P6	LA	Lower Mississippi Region	1.0313	0	254.235	25.219
Brackish	E2EM1P6	LA	Lower Mississippi Region	0.2831	0	254.235	25.219
Brackish	E2EM1P6	LA	Lower Mississippi Region	0.5647	0	254.235	25.219
Brackish	E2EM1P6	LA	Lower Mississippi Region	1.1697	0	254.235	25.219
Brackish	E2EM1P6	LA	Lower Mississippi Region	0.3131	0	254.235	25.219
Brackish	E2EM1P6	LA	Lower Mississippi Region	0.5443	0	254.235	25.219
Brackish	E2EM1P6	LA	Lower Mississippi Region	6.0908	0	254.235	25.219
Brackish	E2EM1P6	LA	Lower Mississippi Region	0.2846	0	254.235	25.219
Brackish	E2EM1P6	LA	Lower Mississippi Region	2.0877	0	254.235	25.219
Brackish	E2EM1P6	LA	Lower Mississippi Region	2.6479	0	254.235	25.219
Brackish	E2EM1P6	LA	Lower Mississippi Region	4.3394	0	254.235	25.219
Brackish	E2EM1P6	LA	Lower Mississippi Region	7.4693	0	254.235	25.219
Brackish	E2EM1P6	LA	Lower Mississippi Region	1.2487	0	254.235	25.219
Brackish	E2EM1P6	LA	Lower Mississippi Region	5.0796	0	254.235	25.219
Brackish	E2EM1P6	LA	Lower Mississippi Region	0.8929	0	254.235	25.219
Brackish	E2EM1P6	LA	Lower Mississippi Region	2.1665	0	254.235	25.219
Brackish	E2EM1P6	LA	Lower Mississippi Region	2.9756	0	254.235	25.219
Brackish	E2EM1P6	LA	Lower Mississippi Region	0.2807	0	254.235	25.219
Brackish	E2EM1P6	LA	Lower Mississippi Region	4.9792	0	254.235	25.219
Brackish	E2EM1P6	LA	Lower Mississippi Region	0.581	0	254.235	25.219
Brackish	E2EM1P6	LA	Lower Mississippi Region	1.3193	0	254.235	25.219
Brackish	E2EM1P6	LA	Lower Mississippi Region	0.4028	0	254.235	25.219
Brackish	E2EM1P6	LA	Lower Mississippi Region	0.6411	0	254.235	25.219
Brackish	E2EM1P6	LA	Lower Mississippi Region	3.7919	0	254.235	25.219
Brackish	E2EM1P6	LA	Lower Mississippi Region	2.1045	0	254.235	25.219
Brackish	E2EM1P6	LA	Lower Mississippi Region	2.0892	0	254.235	25.219
Brackish	E2EM1P6	LA	Lower Mississippi Region	43.5004	0	254.235	25.219
Brackish	E2EM1P6	LA	Lower Mississippi Region	4.8551	0	254.235	25.219
Brackish	E2EM1P6	LA	Lower Mississippi Region	0.5761	0	254.235	25.219
Brackish	E2EM1P6	LA	Lower Mississippi Region	0.2015	0	254.235	25.219
Brackish	E2EM1P6	LA	Lower Mississippi Region	0.6107	0	254.235	25.219
Brackish	E2EM1P6	LA	Lower Mississippi Region	0.7067	0	254.235	25.219
Brackish	E2EM1P6	LA	Lower Mississippi Region	8.3118	0	254.235	25.219
Brackish	E2EM1P6	LA	Lower Mississippi Region	0.5206	0	254.235	25.219
Brackish	E2EM1P6	LA	Lower Mississippi Region	231.377	0	254.235	25.219
Brackish	E2EM1P6	LA	Lower Mississippi Region	0.8803	0	254.235	25.219
Brackish	E2EM1P6	LA	Lower Mississippi Region	2.3999	0	254.235	25.219
Brackish	E2EM1P6	LA	Lower Mississippi Region	0.8428	0	254.235	25.219
Brackish	E2EM1P6	LA	Lower Mississippi Region	1.5809	0	254.235	25.219
Brackish	E2EM1P6	LA	Lower Mississippi Region	0.8991	0	254.235	25.219
Brackish	E2EM1P6	LA	Lower Mississippi Region	1.2058	0	254.235	25.219
Brackish	E2EM1P6	LA	Lower Mississippi Region	0.3511	0	254.235	25.219
Brackish	E2EM1P6	LA	Lower Mississippi Region	1.0527	0	254.235	25.219
Brackish	E2EM1P6	LA	Lower Mississippi Region	0.6859	0	254.235	25.219
Brackish	E2EM1P6	LA	Lower Mississippi Region	2.2826	0	254.235	25.219
Brackish	E2EM1P6	LA	Lower Mississippi Region	1.2186	0	254.235	25.219
Brackish	E2EM1P6	LA	Lower Mississippi Region	0.6334	0	254.235	25.219
Brackish	E2EM1P6	LA	Lower Mississippi Region	1.7044	0	254.235	25.219
Brackish	E2EM1P6	LA	Lower Mississippi Region	0.1167	0	254.235	25.219
Brackish	E2EM1P6	LA	Lower Mississippi Region	36.6612	0	254.235	25.219
Brackish	E2EM1P6	LA	Lower Mississippi Region	36.036	0	254.235	25.219
Brackish	E2EM1P6	LA	Lower Mississippi Region	30.5047	0	254.235	25.219
Brackish	E2EM1P6	LA	Lower Mississippi Region	0.564	0	254.235	25.219
Brackish	E2EM1P6	LA	Lower Mississippi Region	0.9897	0	254.235	25.219
Brackish	E2EM1P6	LA	Lower Mississippi Region	3.2495	0	254.235	25.219
Brackish	E2EM1P6	LA	Lower Mississippi Region	2.6107	0	254.235	25.219
Brackish	E2EM1P6	LA	Lower Mississippi Region	20.551	0	254.235	25.219
Brackish	E2EM1P6	LA	Lower Mississippi Region	3.3496	0	254.235	25.219
Brackish	E2EM1P6	LA	Lower Mississippi Region	0.6	0	254.235	25.219
Brackish	E2EM1P6	LA	Lower Mississippi Region	0.2996	0	254.235	25.219
Brackish	E2EM1P6	LA	Lower Mississippi Region	10.7245	0	254.235	25.219
Brackish	E2EM1P6	LA	Lower Mississippi Region	168.209	0	254.235	25.219
Brackish	E2SS1P5	LA	Lower Mississippi Region	3.5207	0	254.235	25.219
Brackish	E2SS1P5	LA	Lower Mississippi Region	4.8566	0	254.235	25.219
Brackish	E2SS1P5	LA	Lower Mississippi Region	2.3992	0	254.235	25.219
Brackish	E2SS1P5	LA	Lower Mississippi Region	1.5617	0	254.235	25.219
Brackish	E2SS1P5	LA	Lower Mississippi Region	1.7559	0	254.235	25.219
Brackish	E2SS1P5	LA	Lower Mississippi Region	6.3963	0	254.235	25.219
Brackish	E2SS1P5	LA	Lower Mississippi Region	1.4111	0	254.235	25.219
Brackish	E2SS1P5	LA	Lower Mississippi Region	0.7318	0	254.235	25.219
Brackish	E2SS1P5	LA	Lower Mississippi Region	1.8333	0	254.235	25.219
Brackish	E2SS1P5	LA	Lower Mississippi Region	3.2042	0	254.235	25.219
Brackish	E2SS1P5	LA	Lower Mississippi Region	0.601	0	254.235	25.219
Brackish	E2SS1P5	LA	Lower Mississippi Region	1.4676	0	254.235	25.219
Brackish	E2SS1P5	LA	Lower Mississippi Region	0.4882	0	254.235	25.219
Brackish	E2SS1P5	LA	Lower Mississippi Region	0.3927	0	254.235	25.219
Brackish	E2SS1P5	LA	Lower Mississippi Region	1.075	0	254.235	25.219
Brackish	E2SS1P5	LA	Lower Mississippi Region	4.6921	0	254.235	25.219
Brackish	E2SS1P5	LA	Lower Mississippi Region	0.3357	0	254.235	25.219
Brackish	E2SS1P5	LA	Lower Mississippi Region	0.2026	0	254.235	25.219
Brackish	E2SS1P5	LA	Lower Mississippi Region	0.2236	0	254.235	25.219
Brackish	E2SS1P5	LA	Lower Mississippi Region	0.8496	0	254.235	25.219
Brackish	E2SS1P5	LA	Lower Mississippi Region	0.3645	0	254.235	25.219
Brackish	E2SS1P5	LA	Lower Mississippi Region	3.0304	0	254.235	25.219
Brackish	E2SS1P5	LA	Lower Mississippi Region	0.7896	0	254.235	25.219
Brackish	E2SS1P5	LA	Lower Mississippi Region	0.7953	0	254.235	25.219
Brackish	E2SS1P5	LA	Lower Mississippi Region	0.4574	0	254.235	25.219
Brackish	E2SS1P5	LA	Lower Mississippi Region	0.2837	0	254.235	25.219
Brackish	E2SS1P5	LA	Lower Mississippi Region	3.8533	0	254.235	25.219
Brackish	E2SS1P5	LA	Lower Mississippi Region	1.0969	0	254.235	25.219
Brackish	E2SS1P5	LA	Lower Mississippi Region	1.9373	0	254.235	25.219
Brackish	E2SS1P5	LA	Lower Mississippi Region	0.4091	0	254.235	25.219
Brackish	E2SS1P5	LA	Lower Mississippi Region	0.784	0	254.235	25.219
Brackish	E2SS1P5	LA	Lower Mississippi Region	0.555	0	254.235	25.219
Brackish	E2SS1P5	LA	Lower Mississippi Region	0.6346	0	254.235	25.219
Brackish	E2SS1P5	LA	Lower Mississippi Region	0.5491	0	254.235	25.219
Brackish	E2SS1P5	LA	Lower Mississippi Region	0.2655	0	254.235	25.219
Brackish	E2SS1P5	LA	Lower Mississippi Region	1.7296	0	254.235	25.219
Brackish	E2SS1P5	LA	Lower Mississippi Region	0.4427	0	254.235	25.219
Brackish	E2SS1P5	LA	Lower Mississippi Region	0.3725	0	254.235	25.219
Brackish	E2SS1P5	LA	Lower Mississippi Region	0.9069	0	254.235	25.219
Brackish	E2SS1P5	LA	Lower Mississippi Region	0.5562	0	254.235	25.219
Brackish	E2SS1P5	LA	Lower Mississippi Region	1.2386	0	254.235	25.219
Brackish	E2SS1P5	LA	Lower Mississippi Region	1.072	0	254.235	25.219
Brackish	E2SS1P5	LA	Lower Mississippi Region	1.3348	0	254.235	25.219
Brackish	E2SS1P5	LA	Lower Mississippi Region	2.0328	0	254.235	25.219
Brackish	E2SS1P5	LA	Lower Mississippi Region	1.6228	0	254.235	25.219
Brackish	E2SS1P5	LA	Lower Mississippi Region	0.5264	0	254.235	25.219
Brackish	E2SS1P5	LA	Lower Mississippi Region	1.3475	0	254.235	25.219
Brackish	E2SS1P5	LA	Lower Mississippi Region	5.8306	0	254.235	25.219
Brackish	E2SS1P5	LA	Lower Mississippi Region	0.6205	0	254.235	25.219
Brackish	E2SS1P5	LA	Lower Mississippi Region	0.5582	0	254.235	25.219
Brackish	E2SS1P5	LA	Lower Mississippi Region	0.5498	0	254.235	25.219
Brackish	E2SS1P5	LA	Lower Mississippi Region	4.9285	0	254.235	25.219
Brackish	E2SS1P5	LA	Lower Mississippi Region	1.103	0	254.235	25.219
Brackish	E2SS1P5	LA	Lower Mississippi Region	1.4982	0	254.235	25.219
Brackish	E2SS1P5	LA	Lower Mississippi Region	0.7257	0	254.235	25.219
Brackish	E2SS1P5	LA	Lower Mississippi Region	16.2134	0	254.235	25.219
Brackish	E2SS1P5	LA	Lower Mississippi Region	0.6751	0	254.235	25.219
Brackish	E2SS1P5	LA	Lower Mississippi Region	3.0781	0	254.235	25.219
Brackish	E2SS1P6	LA	Lower Mississippi Region	0.9916	0	254.235	25.219
Brackish	E2SS1P6	LA	Lower Mississippi Region	0.561	0	254.235	25.219
Brackish	E2SS3P5	LA	Lower Mississippi Region	3.669	0	254.235	25.219
Brackish	E2SS3P5	LA	Lower Mississippi Region	0.5457	0	254.235	25.219
Brackish	E2SS3P5	LA	Lower Mississippi Region	0.1288	0	254.235	25.219
Brackish	E2SS3P5	LA	Lower Mississippi Region	0.3632	0	254.235	25.219
Brackish	E2EM1N5	LA	Lower Mississippi Region	65.5028	1	302	0
Brackish	E2EM1N5	LA	Lower Mississippi Region	53.175	1	302	0
Brackish	E2EM1N5	LA	Lower Mississippi Region	24.2624	1	302	0
Brackish	E2EM1N5	LA	Lower Mississippi Region	89.1026	1	302	0
Brackish	E2EM1N5	LA	Lower Mississippi Region	48.2099	1	302	0
Brackish	E2EM1N5	LA	Lower Mississippi Region	4.4042	1	302	0
Brackish	E2EM1N5	LA	Lower Mississippi Region	0.0575	1	302	0
Brackish	E2EM1N5	LA	Lower Mississippi Region	31.9934	1	302	0
Brackish	E2EM1N5	LA	Lower Mississippi Region	22.0022	1	302	0
Brackish	E2EM1N5	LA	Lower Mississippi Region	2.4535	1	302	0
Brackish	E2EM1N5	LA	Lower Mississippi Region	35.6759	0	254.235	25.219
Brackish	E2EM1N5	LA	Lower Mississippi Region	15.2407	0	254.235	25.219
Brackish	E2EM1N5	LA	Lower Mississippi Region	27.6217	0	254.235	25.219
Brackish	E2EM1N5	LA	Lower Mississippi Region	6.3922	0	254.235	25.219
Brackish	E2EM1N5	LA	Lower Mississippi Region	2.5456	0	254.235	25.219
Brackish	E2EM1N5	LA	Lower Mississippi Region	3.3251	0	254.235	25.219
Brackish	E2EM1N5	LA	Lower Mississippi Region	4.3578	0	254.235	25.219
Brackish	E2EM1N5	LA	Lower Mississippi Region	5.9635	0	254.235	25.219
Brackish	E2EM1N5	LA	Lower Mississippi Region	24.4576	0	254.235	25.219
Brackish	E2EM1N5	LA	Lower Mississippi Region	1.4782	0	254.235	25.219
Brackish	E2EM1N5	LA	Lower Mississippi Region	1.4399	0	254.235	25.219
Brackish	E2EM1N5	LA	Lower Mississippi Region	0.4359	0	254.235	25.219
Brackish	E2EM1N5	LA	Lower Mississippi Region	0.371	0	254.235	25.219
Brackish	E2EM1N5	LA	Lower Mississippi Region	47.5145	0	254.235	25.219
Brackish	E2EM1N5	LA	Lower Mississippi Region	20.9065	0	254.235	25.219
Brackish	E2EM1N5	LA	Lower Mississippi Region	20.056	0	254.235	25.219
Brackish	E2EM1N5	LA	Lower Mississippi Region	0.079	0	254.235	25.219
Brackish	E2EM1N5	LA	Lower Mississippi Region	33.45	1	302	0
Brackish	E2EM1N5	LA	Lower Mississippi Region	30.4395	1	302	0
Brackish	E2EM1N5	LA	Lower Mississippi Region	25.5675	0	254.235	25.219
Brackish	E2EM1N5	LA	Lower Mississippi Region	7.9926	0	254.235	25.219
Brackish	E2EM1N5	LA	Lower Mississippi Region	29.5658	1	302	0
Brackish	E2EM1N5	LA	Lower Mississippi Region	2.2969	0	254.235	25.219
Brackish	E2EM1N5	LA	Lower Mississippi Region	17.9389	1	302	0
Brackish	E2EM1N5	LA	Lower Mississippi Region	5.758	1	302	0
Brackish	E2EM1N5	LA	Lower Mississippi Region	20.1564	1	302	0
Brackish	E2EM1N5	LA	Lower Mississippi Region	29.0254	1	302	0
Brackish	E2EM1N6	LA	Lower Mississippi Region	23.9687	1	302	0
Brackish	E2EM1N6	LA	Lower Mississippi Region	13.8853	1	302	0
Brackish	E2EM1N6	LA	Lower Mississippi Region	17.4903	1	302	0
Brackish	E2EM1N6	LA	Lower Mississippi Region	11.3037	1	302	0
Brackish	E2EM1N6	LA	Lower Mississippi Region	21.2515	1	302	0
Brackish	E2EM1N6	LA	Lower Mississippi Region	33.7162	1	302	0
Brackish	E2EM1P5	LA	Lower Mississippi Region	0.098	1	302	0
Brackish	E2EM1P5	LA	Lower Mississippi Region	0.0983	1	302	0
Brackish	E2EM1P5	LA	Lower Mississippi Region	3.1978	1	302	0
Brackish	E2EM1P5	LA	Lower Mississippi Region	0.7532	1	302	0
Brackish	E2EM1P5	LA	Lower Mississippi Region	2.2132	1	302	0
Brackish	E2EM1P5	LA	Lower Mississippi Region	0.2497	1	302	0
Brackish	E2EM1P5	LA	Lower Mississippi Region	0.1999	1	302	0
Brackish	E2EM1P5	LA	Lower Mississippi Region	0.2701	0	254.235	25.219
Brackish	E2EM1P5	LA	Lower Mississippi Region	0.7389	0	254.235	25.219
Brackish	E2EM1P5	LA	Lower Mississippi Region	0.056	1	302	0
Brackish	E2EM1P5	LA	Lower Mississippi Region	0.0703	0	254.235	25.219
Brackish	E2EM1P5	LA	Lower Mississippi Region	0.0678	1	302	0
Brackish	E2EM1P5	LA	Lower Mississippi Region	0.4094	1	302	0
Brackish	E2EM1P5	LA	Lower Mississippi Region	0.7406	1	302	0
Brackish	E2EM1P5	LA	Lower Mississippi Region	0.5285	0	254.235	25.219
Brackish	E2EM1P5	LA	Lower Mississippi Region	0.188	1	302	0
Brackish	E2EM1P5	LA	Lower Mississippi Region	0.1524	1	302	0
Brackish	E2EM1P5	LA	Lower Mississippi Region	8.099	0	254.235	25.219
Brackish	E2EM1P5	LA	Lower Mississippi Region	0.1036	0	254.235	25.219
Brackish	E2EM1P5	LA	Lower Mississippi Region	2.5888	0	254.235	25.219
Brackish	E2EM1P5	LA	Lower Mississippi Region	1.6347	1	302	0
Brackish	E2EM1P5	LA	Lower Mississippi Region	0.2841	1	302	0
Brackish	E2EM1P5	LA	Lower Mississippi Region	1.5732	1	302	0
Brackish	E2EM1P5	LA	Lower Mississippi Region	1.3021	1	302	0
Brackish	E2EM1P5	LA	Lower Mississippi Region	1.821	1	302	0
Brackish	E2EM1P5	LA	Lower Mississippi Region	111.279	0	254.235	25.219
Brackish	E2EM1P5	LA	Lower Mississippi Region	0.4821	1	302	0
Brackish	E2EM1P5	LA	Lower Mississippi Region	0.2356	1	302	0
Brackish	E2EM1P5	LA	Lower Mississippi Region	2.7454	1	302	0
Brackish	E2EM1P5	LA	Lower Mississippi Region	0.1668	1	302	0
Brackish	E2EM1P5	LA	Lower Mississippi Region	0.1583	1	302	0
Brackish	E2EM1P5	LA	Lower Mississippi Region	1.2953	1	302	0
Brackish	E2EM1P5	LA	Lower Mississippi Region	0.5986	1	302	0
Brackish	E2EM1P5	LA	Lower Mississippi Region	0.5821	1	302	0
Brackish	E2EM1P5	LA	Lower Mississippi Region	0.1655	1	302	0
Brackish	E2EM1P5	LA	Lower Mississippi Region	3.7637	1	302	0
Brackish	E2EM1P5	LA	Lower Mississippi Region	0.1302	0	254.235	25.219
Brackish	E2EM1P5	LA	Lower Mississippi Region	1.6196	0	254.235	25.219
Brackish	E2EM1P5	LA	Lower Mississippi Region	2.2604	0	254.235	25.219
Brackish	E2EM1P5	LA	Lower Mississippi Region	27.6749	0	254.235	25.219
Brackish	E2EM1P5	LA	Lower Mississippi Region	33.6454	0	254.235	25.219
Brackish	E2EM1P5	LA	Lower Mississippi Region	5.8571	0	254.235	25.219
Brackish	E2EM1P5	LA	Lower Mississippi Region	28.9621	0	254.235	25.219
Brackish	E2EM1P5	LA	Lower Mississippi Region	0.1888	1	302	0
Brackish	E2EM1P5	LA	Lower Mississippi Region	3.69	1	302	0
Brackish	E2EM1P5	LA	Lower Mississippi Region	0.0704	0	254.235	25.219
Brackish	E2EM1P5	LA	Lower Mississippi Region	0.1443	0	254.235	25.219
Brackish	E2EM1P5	LA	Lower Mississippi Region	0.4213	1	302	0
Brackish	E2EM1P5	LA	Lower Mississippi Region	5.6124	1	302	0
Brackish	E2EM1P5	LA	Lower Mississippi Region	12.0165	1	302	0
Brackish	E2EM1P5	LA	Lower Mississippi Region	0.0682	0	254.235	25.219
Brackish	E2EM1P5	LA	Lower Mississippi Region	0.7047	0	254.235	25.219
Brackish	E2EM1P5	LA	Lower Mississippi Region	0.2722	0	254.235	25.219
Brackish	E2EM1P5	LA	Lower Mississippi Region	52.6331	0	254.235	25.219
Brackish	E2EM1P5	LA	Lower Mississippi Region	0.2142	0	254.235	25.219
Brackish	E2EM1P5	LA	Lower Mississippi Region	0.1999	0	254.235	25.219
Brackish	E2EM1P5	LA	Lower Mississippi Region	5.9331	0	254.235	25.219
Brackish	E2EM1P5	LA	Lower Mississippi Region	0.1414	0	254.235	25.219
Brackish	E2EM1P5	LA	Lower Mississippi Region	0.1879	0	254.235	25.219
Brackish	E2EM1P5	LA	Lower Mississippi Region	1.4901	0	254.235	25.219
Brackish	E2EM1P5	LA	Lower Mississippi Region	0.3769	0	254.235	25.219
Brackish	E2EM1P5	LA	Lower Mississippi Region	0.6844	0	254.235	25.219
Brackish	E2EM1P5	LA	Lower Mississippi Region	0.3721	0	254.235	25.219
Brackish	E2EM1P5	LA	Lower Mississippi Region	0.3089	0	254.235	25.219
Brackish	E2EM1P5	LA	Lower Mississippi Region	0.9684	0	254.235	25.219
Brackish	E2EM1P5	LA	Lower Mississippi Region	0.6752	0	254.235	25.219
Brackish	E2EM1P5	LA	Lower Mississippi Region	0.1823	0	254.235	25.219
Brackish	E2EM1P5	LA	Lower Mississippi Region	1.3917	0	254.235	25.219
Brackish	E2EM1P5	LA	Lower Mississippi Region	1.6598	0	254.235	25.219
Brackish	E2EM1P5	LA	Lower Mississippi Region	0.2367	0	254.235	25.219
Brackish	E2EM1P5	LA	Lower Mississippi Region	1.06	0	254.235	25.219
Brackish	E2EM1P5	LA	Lower Mississippi Region	0.2616	0	254.235	25.219
Brackish	E2EM1P5	LA	Lower Mississippi Region	2.9399	0	254.235	25.219
Brackish	E2EM1P5	LA	Lower Mississippi Region	0.1812	1	302	0
Brackish	E2EM1P5	LA	Lower Mississippi Region	0.3974	0	254.235	25.219
Brackish	E2EM1P5	LA	Lower Mississippi Region	3.7286	1	302	0
Brackish	E2EM1P5	LA	Lower Mississippi Region	3.5036	0	254.235	25.219
Brackish	E2EM1P5	LA	Lower Mississippi Region	0.3123	0	254.235	25.219
Brackish	E2EM1P5	LA	Lower Mississippi Region	0.4755	0	254.235	25.219
Brackish	E2EM1P5	LA	Lower Mississippi Region	0.3023	0	254.235	25.219
Brackish	E2EM1P5	LA	Lower Mississippi Region	0.1953	0	254.235	25.219
Brackish	E2EM1P5	LA	Lower Mississippi Region	1.8612	0	254.235	25.219
Brackish	E2EM1P5	LA	Lower Mississippi Region	0.293	0	254.235	25.219
Brackish	E2EM1P5	LA	Lower Mississippi Region	0.6262	0	254.235	25.219
Brackish	E2EM1P5	LA	Lower Mississippi Region	0.2162	0	254.235	25.219
Brackish	E2EM1P5	LA	Lower Mississippi Region	0.1757	0	254.235	25.219
Brackish	E2EM1P5	LA	Lower Mississippi Region	0.1313	0	254.235	25.219
Brackish	E2EM1P5	LA	Lower Mississippi Region	0.1785	0	254.235	25.219
Brackish	E2EM1P5	LA	Lower Mississippi Region	0.7953	0	254.235	25.219
Brackish	E2EM1P5	LA	Lower Mississippi Region	0.2128	0	254.235	25.219
Brackish	E2EM1P5	LA	Lower Mississippi Region	0.4721	0	254.235	25.219
Brackish	E2EM1P5	LA	Lower Mississippi Region	0.2076	0	254.235	25.219
Brackish	E2EM1P5	LA	Lower Mississippi Region	0.655	0	254.235	25.219
Brackish	E2EM1P5	LA	Lower Mississippi Region	1.3096	0	254.235	25.219
Brackish	E2EM1P5	LA	Lower Mississippi Region	0.1579	0	254.235	25.219
Brackish	E2EM1P5	LA	Lower Mississippi Region	3.5064	0	254.235	25.219
Brackish	E2EM1P5	LA	Lower Mississippi Region	9.9257	0	254.235	25.219
Brackish	E2EM1P5	LA	Lower Mississippi Region	0.5809	0	254.235	25.219
Brackish	E2EM1P5	LA	Lower Mississippi Region	0.5792	0	254.235	25.219
Brackish	E2EM1P5	LA	Lower Mississippi Region	0.8254	1	302	0
Brackish	E2EM1P5	LA	Lower Mississippi Region	0.1963	0	254.235	25.219
Brackish	E2EM1P5	LA	Lower Mississippi Region	0.547	0	254.235	25.219
Brackish	E2EM1P5	LA	Lower Mississippi Region	0.2114	0	254.235	25.219
Brackish	E2EM1P5	LA	Lower Mississippi Region	1.0564	0	254.235	25.219
Brackish	E2EM1P5	LA	Lower Mississippi Region	0.6297	0	254.235	25.219
Brackish	E2EM1P5	LA	Lower Mississippi Region	0.3166	0	254.235	25.219
Brackish	E2EM1P5	LA	Lower Mississippi Region	0.5383	0	254.235	25.219
Brackish	E2EM1P5	LA	Lower Mississippi Region	0.4827	0	254.235	25.219
Brackish	E2EM1P5	LA	Lower Mississippi Region	1.9172	0	254.235	25.219
Brackish	E2EM1P5	LA	Lower Mississippi Region	0.2078	0	254.235	25.219
Brackish	E2EM1P5	LA	Lower Mississippi Region	0.2885	0	254.235	25.219
Brackish	E2EM1P5	LA	Lower Mississippi Region	2.2623	0	254.235	25.219
Brackish	E2EM1P5	LA	Lower Mississippi Region	0.9135	0	254.235	25.219
Brackish	E2EM1P5	LA	Lower Mississippi Region	0.2003	0	254.235	25.219
Brackish	E2EM1P5	LA	Lower Mississippi Region	0.7955	0	254.235	25.219
Brackish	E2EM1P5	LA	Lower Mississippi Region	1.1745	0	254.235	25.219
Brackish	E2EM1P5	LA	Lower Mississippi Region	0.2001	0	254.235	25.219
Brackish	E2EM1P5	LA	Lower Mississippi Region	0.4545	0	254.235	25.219
Brackish	E2EM1P5	LA	Lower Mississippi Region	4.8637	0	254.235	25.219
Brackish	E2EM1P5	LA	Lower Mississippi Region	0.5382	0	254.235	25.219
Brackish	E2EM1P5	LA	Lower Mississippi Region	0.1771	0	254.235	25.219
Brackish	E2EM1P5	LA	Lower Mississippi Region	0.1049	0	254.235	25.219
Brackish	E2EM1P5	LA	Lower Mississippi Region	1.3124	0	254.235	25.219
Brackish	E2EM1P5	LA	Lower Mississippi Region	0.7361	0	254.235	25.219
Brackish	E2EM1P5	LA	Lower Mississippi Region	2.1235	0	254.235	25.219
Brackish	E2EM1P5	LA	Lower Mississippi Region	0.2271	0	254.235	25.219
Brackish	E2EM1P5	LA	Lower Mississippi Region	0.955	0	254.235	25.219
Brackish	E2EM1P5	LA	Lower Mississippi Region	0.4087	1	254.235	25.219
Brackish	E2EM1P5	LA	Lower Mississippi Region	1.3174	0	254.235	25.219
Brackish	E2EM1P5	LA	Lower Mississippi Region	1.553	0	254.235	25.219
Brackish	E2EM1P5	LA	Lower Mississippi Region	9.0008	0	254.235	25.219
Brackish	E2EM1P5	LA	Lower Mississippi Region	0.1669	0	254.235	25.219
Brackish	E2EM1P5	LA	Lower Mississippi Region	1.2988	0	254.235	25.219
Brackish	E2EM1P5	LA	Lower Mississippi Region	1.5099	1	254.235	25.219
Brackish	E2EM1P5	LA	Lower Mississippi Region	1.924	0	254.235	25.219
Brackish	E2EM1P5	LA	Lower Mississippi Region	0.2492	0	254.235	25.219
Brackish	E2EM1P5	LA	Lower Mississippi Region	11.9801	0	254.235	25.219
Brackish	E2EM1P5	LA	Lower Mississippi Region	0.1143	0	254.235	25.219
Brackish	E2EM1P5	LA	Lower Mississippi Region	0.2469	0	254.235	25.219
Brackish	E2EM1P5	LA	Lower Mississippi Region	0.315	0	254.235	25.219
Brackish	E2EM1P5	LA	Lower Mississippi Region	11.9388	0	254.235	25.219
Brackish	E2EM1P5	LA	Lower Mississippi Region	3.5725	0	254.235	25.219
Brackish	E2EM1P5	LA	Lower Mississippi Region	0.2826	0	254.235	25.219
Brackish	E2EM1P5	LA	Lower Mississippi Region	1.2556	0	254.235	25.219
Brackish	E2EM1P5	LA	Lower Mississippi Region	0.0723	0	254.235	25.219
Brackish	E2EM1P5	LA	Lower Mississippi Region	2.4494	0	254.235	25.219
Brackish	E2EM1P5	LA	Lower Mississippi Region	0.9624	0	254.235	25.219
Brackish	E2EM1P5	LA	Lower Mississippi Region	0.7113	0	254.235	25.219
Brackish	E2EM1P5	LA	Lower Mississippi Region	0.548	0	254.235	25.219
Brackish	E2EM1P5	LA	Lower Mississippi Region	1.9179	0	254.235	25.219
Brackish	E2EM1P5	LA	Lower Mississippi Region	8.297	0	254.235	25.219
Brackish	E2EM1P5	LA	Lower Mississippi Region	1.4995	0	254.235	25.219
Brackish	E2EM1P5	LA	Lower Mississippi Region	0.209	0	254.235	25.219
Brackish	E2EM1P5	LA	Lower Mississippi Region	0.2826	0	254.235	25.219
Brackish	E2EM1P5	LA	Lower Mississippi Region	0.2405	0	254.235	25.219
Brackish	E2EM1P5	LA	Lower Mississippi Region	3.9582	0	254.235	25.219
Brackish	E2EM1P5	LA	Lower Mississippi Region	0.3426	0	254.235	25.219
Brackish	E2EM1P5	LA	Lower Mississippi Region	0.4184	0	254.235	25.219
Brackish	E2EM1P5	LA	Lower Mississippi Region	0.4218	0	254.235	25.219
Brackish	E2EM1P5	LA	Lower Mississippi Region	1.0279	0	254.235	25.219
Brackish	E2EM1P5	LA	Lower Mississippi Region	0.1388	0	254.235	25.219
Brackish	E2EM1P5	LA	Lower Mississippi Region	0.5964	0	254.235	25.219
Brackish	E2EM1P5	LA	Lower Mississippi Region	1.2645	0	254.235	25.219
Brackish	E2EM1P5	LA	Lower Mississippi Region	2.1225	0	254.235	25.219
Brackish	E2EM1P5	LA	Lower Mississippi Region	1.8163	0	254.235	25.219
Brackish	E2EM1P5	LA	Lower Mississippi Region	0.231	0	254.235	25.219
Brackish	E2EM1P5	LA	Lower Mississippi Region	6.8858	0	254.235	25.219
Brackish	E2EM1P5	LA	Lower Mississippi Region	1.0266	0	254.235	25.219
Brackish	E2EM1P5	LA	Lower Mississippi Region	1.7327	0	254.235	25.219
Brackish	E2EM1P5	LA	Lower Mississippi Region	0.731	0	254.235	25.219
Brackish	E2EM1P5	LA	Lower Mississippi Region	0.5067	0	254.235	25.219
Brackish	E2EM1P5	LA	Lower Mississippi Region	0.1513	0	254.235	25.219
Brackish	E2EM1P5	LA	Lower Mississippi Region	0.5141	0	254.235	25.219
Brackish	E2EM1P5	LA	Lower Mississippi Region	5.84	0	254.235	25.219
Brackish	E2EM1P5	LA	Lower Mississippi Region	0.1467	0	254.235	25.219
Brackish	E2EM1P5	LA	Lower Mississippi Region	4.4877	0	254.235	25.219
Brackish	E2EM1P5	LA	Lower Mississippi Region	0.5351	0	254.235	25.219
Brackish	E2EM1P5	LA	Lower Mississippi Region	14.605	0	254.235	25.219
Brackish	E2EM1P5	LA	Lower Mississippi Region	0.1585	0	254.235	25.219
Brackish	E2EM1P5	LA	Lower Mississippi Region	1.1413	0	254.235	25.219
Brackish	E2EM1P5	LA	Lower Mississippi Region	0.0505	0	254.235	25.219
Brackish	E2EM1P5	LA	Lower Mississippi Region	0.4375	0	254.235	25.219
Brackish	E2EM1P5	LA	Lower Mississippi Region	0.2833	0	254.235	25.219
Brackish	E2EM1P5	LA	Lower Mississippi Region	2.0288	0	254.235	25.219
Brackish	E2EM1P5	LA	Lower Mississippi Region	0.678	0	254.235	25.219
Brackish	E2EM1P5	LA	Lower Mississippi Region	0.5608	0	254.235	25.219
Brackish	E2EM1P5	LA	Lower Mississippi Region	4.889	0	254.235	25.219
Brackish	E2EM1P5	LA	Lower Mississippi Region	4.8977	0	254.235	25.219
Brackish	E2EM1P5	LA	Lower Mississippi Region	4.3444	0	254.235	25.219
Brackish	E2EM1P5	LA	Lower Mississippi Region	2.4458	0	254.235	25.219
Brackish	E2EM1P5	LA	Lower Mississippi Region	1.5195	0	254.235	25.219
Brackish	E2EM1P5	LA	Lower Mississippi Region	1.4214	0	254.235	25.219
Brackish	E2EM1P5	LA	Lower Mississippi Region	5.7985	0	254.235	25.219
Brackish	E2EM1P5	LA	Lower Mississippi Region	0.151	0	254.235	25.219
Brackish	E2EM1P5	LA	Lower Mississippi Region	0.2576	0	254.235	25.219
Brackish	E2EM1P5	LA	Lower Mississippi Region	0.1756	0	254.235	25.219
Brackish	E2EM1P5	LA	Lower Mississippi Region	0.0639	0	254.235	25.219
Brackish	E2EM1P5	LA	Lower Mississippi Region	0.7009	0	254.235	25.219
Brackish	E2EM1P5	LA	Lower Mississippi Region	0.1405	0	254.235	25.219
Brackish	E2EM1P5	LA	Lower Mississippi Region	0.5244	0	254.235	25.219
Brackish	E2EM1P5	LA	Lower Mississippi Region	1.3452	0	254.235	25.219
Brackish	E2EM1P5	LA	Lower Mississippi Region	0.5228	0	254.235	25.219
Brackish	E2EM1P5	LA	Lower Mississippi Region	0.4396	0	254.235	25.219
Brackish	E2EM1P5	LA	Lower Mississippi Region	10.7936	0	254.235	25.219
Brackish	E2EM1P5	LA	Lower Mississippi Region	0.3628	0	254.235	25.219
Brackish	E2EM1P5	LA	Lower Mississippi Region	0.46	0	254.235	25.219
Brackish	E2EM1P5	LA	Lower Mississippi Region	1.0904	0	254.235	25.219
Brackish	E2EM1P5	LA	Lower Mississippi Region	2.0251	0	254.235	25.219
Brackish	E2EM1P5	LA	Lower Mississippi Region	5.3501	0	254.235	25.219
Brackish	E2EM1P5	LA	Lower Mississippi Region	0.5224	0	254.235	25.219
Brackish	E2EM1P5	LA	Lower Mississippi Region	0.1358	0	254.235	25.219
Brackish	E2EM1P5	LA	Lower Mississippi Region	0.0515	0	254.235	25.219
Brackish	E2EM1P5	LA	Lower Mississippi Region	0.2539	0	254.235	25.219
Brackish	E2EM1P5	LA	Lower Mississippi Region	0.0931	0	254.235	25.219
Brackish	E2EM1P5	LA	Lower Mississippi Region	0.5901	0	254.235	25.219
Brackish	E2EM1P5	LA	Lower Mississippi Region	1.7935	0	254.235	25.219
Brackish	E2EM1P5	LA	Lower Mississippi Region	0.2785	0	254.235	25.219
Brackish	E2EM1P5	LA	Lower Mississippi Region	0.623	0	254.235	25.219
Brackish	E2EM1P5	LA	Lower Mississippi Region	0.6035	0	254.235	25.219
Brackish	E2EM1P5	LA	Lower Mississippi Region	0.7507	0	254.235	25.219
Brackish	E2EM1P5	LA	Lower Mississippi Region	1.3889	0	254.235	25.219
Brackish	E2EM1P5	LA	Lower Mississippi Region	3.4471	0	254.235	25.219
Brackish	E2EM1P5	LA	Lower Mississippi Region	2.2666	0	254.235	25.219
Brackish	E2EM1P5	LA	Lower Mississippi Region	2.7156	0	254.235	25.219
Brackish	E2EM1P5	LA	Lower Mississippi Region	2.5426	0	254.235	25.219
Brackish	E2EM1P5	LA	Lower Mississippi Region	1.197	0	254.235	25.219
Brackish	E2EM1P5	LA	Lower Mississippi Region	0.7013	0	254.235	25.219
Brackish	E2EM1P5	LA	Lower Mississippi Region	0.4608	0	254.235	25.219
Brackish	E2EM1P5	LA	Lower Mississippi Region	0.6916	0	254.235	25.219
Brackish	E2EM1P5	LA	Lower Mississippi Region	0.6957	0	254.235	25.219
Brackish	E2EM1P5	LA	Lower Mississippi Region	0.2689	0	254.235	25.219
Brackish	E2EM1P5	LA	Lower Mississippi Region	0.1626	0	254.235	25.219
Brackish	E2EM1P5	LA	Lower Mississippi Region	6.5158	0	254.235	25.219
Brackish	E2EM1P5	LA	Lower Mississippi Region	4.196	0	254.235	25.219
Brackish	E2EM1P5	LA	Lower Mississippi Region	0.2918	0	254.235	25.219
Brackish	E2EM1P5	LA	Lower Mississippi Region	1.5995	0	254.235	25.219
Brackish	E2EM1P5	LA	Lower Mississippi Region	1.4955	0	254.235	25.219
Brackish	E2EM1P5	LA	Lower Mississippi Region	0.6954	0	254.235	25.219
Brackish	E2EM1P5	LA	Lower Mississippi Region	1.5131	0	254.235	25.219
Brackish	E2EM1P5	LA	Lower Mississippi Region	1.5563	0	254.235	25.219
Brackish	E2EM1P5	LA	Lower Mississippi Region	1.3521	0	254.235	25.219
Brackish	E2EM1P5	LA	Lower Mississippi Region	1.0961	0	254.235	25.219
Brackish	E2EM1P5	LA	Lower Mississippi Region	1.0086	0	254.235	25.219
Brackish	E2EM1P5	LA	Lower Mississippi Region	0.411	0	254.235	25.219
Brackish	E2EM1P5	LA	Lower Mississippi Region	0.697	0	254.235	25.219
Brackish	E2EM1P5	LA	Lower Mississippi Region	0.6649	0	254.235	25.219
Brackish	E2EM1P5	LA	Lower Mississippi Region	0.634	0	254.235	25.219
Brackish	E2EM1P5	LA	Lower Mississippi Region	1.5731	0	254.235	25.219
Brackish	E2EM1P5	LA	Lower Mississippi Region	0.1867	0	254.235	25.219
Brackish	E2EM1P5	LA	Lower Mississippi Region	0.3623	0	254.235	25.219
Brackish	E2EM1P5	LA	Lower Mississippi Region	0.2385	0	254.235	25.219
Brackish	E2EM1P5	LA	Lower Mississippi Region	0.0451	0	254.235	25.219
Brackish	E2EM1P5	LA	Lower Mississippi Region	0.1389	0	254.235	25.219
Brackish	E2EM1P5	LA	Lower Mississippi Region	0.7958	0	254.235	25.219
Brackish	E2EM1P5	LA	Lower Mississippi Region	1.1659	0	254.235	25.219
Brackish	E2EM1P5	LA	Lower Mississippi Region	0.7232	0	254.235	25.219
Brackish	E2EM1P5	LA	Lower Mississippi Region	4.1594	0	254.235	25.219
Brackish	E2EM1P5	LA	Lower Mississippi Region	0.3623	0	254.235	25.219
Brackish	E2EM1P5	LA	Lower Mississippi Region	0.4807	0	254.235	25.219
Brackish	E2EM1P5	LA	Lower Mississippi Region	0.4468	0	254.235	25.219
Brackish	E2EM1P5	LA	Lower Mississippi Region	0.7212	0	254.235	25.219
Brackish	E2EM1P5	LA	Lower Mississippi Region	0.6157	0	254.235	25.219
Brackish	E2EM1P5	LA	Lower Mississippi Region	13.2729	0	254.235	25.219
Brackish	E2EM1P5	LA	Lower Mississippi Region	0.2515	0	254.235	25.219
Brackish	E2EM1P5	LA	Lower Mississippi Region	12.3335	0	254.235	25.219
Brackish	E2EM1P5	LA	Lower Mississippi Region	101.803	0	254.235	25.219
Brackish	E2EM1P5	LA	Lower Mississippi Region	1.2279	0	254.235	25.219
Brackish	E2EM1P5	LA	Lower Mississippi Region	3.3914	0	254.235	25.219
Brackish	E2EM1P5	LA	Lower Mississippi Region	0.5958	0	254.235	25.219
Brackish	E2EM1P5	LA	Lower Mississippi Region	0.6567	0	254.235	25.219
Brackish	E2EM1P5	LA	Lower Mississippi Region	0.0689	0	254.235	25.219
Brackish	E2EM1P5	LA	Lower Mississippi Region	0.6162	0	254.235	25.219
Brackish	E2EM1P5	LA	Lower Mississippi Region	5.2611	0	254.235	25.219
Brackish	E2EM1P5	LA	Lower Mississippi Region	0.1717	0	254.235	25.219
Brackish	E2EM1P5	LA	Lower Mississippi Region	0.1021	0	254.235	25.219
Brackish	E2EM1P5	LA	Lower Mississippi Region	2.5422	1	254.235	25.219
Brackish	E2EM1P5	LA	Lower Mississippi Region	0.1928	0	254.235	25.219
Brackish	E2EM1P5	LA	Lower Mississippi Region	0.313	0	254.235	25.219
Brackish	E2EM1P5	LA	Lower Mississippi Region	0.0938	0	254.235	25.219
Brackish	E2EM1P5	LA	Lower Mississippi Region	0.1583	0	254.235	25.219
Brackish	E2EM1P5	LA	Lower Mississippi Region	0.5726	0	254.235	25.219
Brackish	E2EM1P5	LA	Lower Mississippi Region	0.5427	0	254.235	25.219
Brackish	E2EM1P5	LA	Lower Mississippi Region	6.7184	0	254.235	25.219
Brackish	E2EM1P5	LA	Lower Mississippi Region	0.296	0	254.235	25.219
Brackish	E2EM1P5	LA	Lower Mississippi Region	0.1687	0	254.235	25.219
Brackish	E2EM1P5	LA	Lower Mississippi Region	0.1619	0	254.235	25.219
Brackish	E2EM1P5	LA	Lower Mississippi Region	0.3821	0	254.235	25.219
Brackish	E2EM1P5	LA	Lower Mississippi Region	0.6308	0	254.235	25.219
Brackish	E2EM1P5	LA	Lower Mississippi Region	0.3385	0	254.235	25.219
Brackish	E2EM1P5	LA	Lower Mississippi Region	0.6892	0	254.235	25.219
Brackish	E2EM1P5	LA	Lower Mississippi Region	0.2459	0	254.235	25.219
Brackish	E2EM1P5	LA	Lower Mississippi Region	0.3086	0	254.235	25.219
Brackish	E2EM1P5	LA	Lower Mississippi Region	3.4475	0	254.235	25.219
Brackish	E2EM1P5	LA	Lower Mississippi Region	0.936	0	254.235	25.219
Brackish	E2EM1P5	LA	Lower Mississippi Region	7.8949	0	254.235	25.219
Brackish	E2EM1P5	LA	Lower Mississippi Region	0.7816	0	254.235	25.219
Brackish	E2EM1P5	LA	Lower Mississippi Region	0.2638	0	254.235	25.219
Brackish	E2EM1P5	LA	Lower Mississippi Region	0.2989	0	254.235	25.219
Brackish	E2EM1P5	LA	Lower Mississippi Region	0.2623	0	254.235	25.219
Brackish	E2EM1P5	LA	Lower Mississippi Region	131.608	0	254.235	25.219
Brackish	E2EM1P5	LA	Lower Mississippi Region	0.1675	0	254.235	25.219
Brackish	E2EM1P5	LA	Lower Mississippi Region	0.465	0	254.235	25.219
Brackish	E2EM1P5	LA	Lower Mississippi Region	34.6755	0	254.235	25.219
Brackish	E2EM1P5	LA	Lower Mississippi Region	0.1616	0	254.235	25.219
Brackish	E2EM1P5	LA	Lower Mississippi Region	21.1119	0	254.235	25.219
Brackish	E2EM1P5	LA	Lower Mississippi Region	1.7898	0	254.235	25.219
Brackish	E2EM1P5	LA	Lower Mississippi Region	0.1348	0	254.235	25.219
Brackish	E2EM1P5	LA	Lower Mississippi Region	0.0998	0	254.235	25.219
Brackish	E2EM1P5	LA	Lower Mississippi Region	0.1141	0	254.235	25.219
Brackish	E2EM1P5	LA	Lower Mississippi Region	0.2544	0	254.235	25.219
Brackish	E2EM1P5	LA	Lower Mississippi Region	10.6305	0	254.235	25.219
Brackish	E2EM1P5	LA	Lower Mississippi Region	4.2685	0	254.235	25.219
Brackish	E2EM1P5	LA	Lower Mississippi Region	5.7131	0	254.235	25.219
Brackish	E2EM1P5	LA	Lower Mississippi Region	32.0765	0	254.235	25.219
Brackish	E2EM1P5	LA	Lower Mississippi Region	0.224	0	254.235	25.219
Brackish	E2EM1P5	LA	Lower Mississippi Region	2.7586	0	254.235	25.219
Brackish	E2EM1P5	LA	Lower Mississippi Region	3.4336	0	254.235	25.219
Brackish	E2EM1P5	LA	Lower Mississippi Region	5.0344	0	254.235	25.219
Brackish	E2EM1P5	LA	Lower Mississippi Region	0.1657	1	254.235	25.219
Brackish	E2EM1P5	LA	Lower Mississippi Region	0.6478	0	254.235	25.219
Brackish	E2EM1P5	LA	Lower Mississippi Region	0.3265	1	254.235	25.219
Brackish	E2EM1P5	LA	Lower Mississippi Region	5.2345	0	254.235	25.219
Brackish	E2EM1P5	LA	Lower Mississippi Region	0.6845	0	254.235	25.219
Brackish	E2EM1P5	LA	Lower Mississippi Region	0.1011	1	254.235	25.219
Brackish	E2EM1P5	LA	Lower Mississippi Region	0.2965	1	254.235	25.219
Brackish	E2EM1P5	LA	Lower Mississippi Region	18.5004	1	254.235	25.219
Brackish	E2EM1P5	LA	Lower Mississippi Region	5.6786	0	254.235	25.219
Brackish	E2EM1P5	LA	Lower Mississippi Region	0.7031	1	254.235	25.219
Brackish	E2EM1P5	LA	Lower Mississippi Region	4.1019	0	254.235	25.219
Brackish	E2EM1P5	LA	Lower Mississippi Region	0.1916	0	254.235	25.219
Brackish	E2EM1P5	LA	Lower Mississippi Region	0.207	0	254.235	25.219
Brackish	E2EM1P5	LA	Lower Mississippi Region	0.6377	0	254.235	25.219
Brackish	E2EM1P5	LA	Lower Mississippi Region	0.1284	0	254.235	25.219
Brackish	E2EM1P5	LA	Lower Mississippi Region	1.6195	0	254.235	25.219
Brackish	E2EM1P5	LA	Lower Mississippi Region	0.1518	0	254.235	25.219
Brackish	E2EM1P5	LA	Lower Mississippi Region	14.7849	0	254.235	25.219
Brackish	E2EM1P5	LA	Lower Mississippi Region	7.3871	0	254.235	25.219
Brackish	E2EM1P5	LA	Lower Mississippi Region	15.9895	0	254.235	25.219
Brackish	E2EM1P5	LA	Lower Mississippi Region	0.1274	0	254.235	25.219
Brackish	E2EM1P5	LA	Lower Mississippi Region	0.1316	0	254.235	25.219
Brackish	E2EM1P5	LA	Lower Mississippi Region	0.2166	0	254.235	25.219
Brackish	E2EM1P5	LA	Lower Mississippi Region	0.5144	0	254.235	25.219
Brackish	E2EM1P5	LA	Lower Mississippi Region	299.378	1	254.235	25.219
Brackish	E2EM1P5	LA	Lower Mississippi Region	0.2961	0	254.235	25.219
Brackish	E2EM1P5	LA	Lower Mississippi Region	0.3921	0	254.235	25.219
Brackish	E2EM1P5	LA	Lower Mississippi Region	0.0493	0	254.235	25.219
Brackish	E2EM1P5	LA	Lower Mississippi Region	0.2359	0	254.235	25.219
Brackish	E2EM1P5	LA	Lower Mississippi Region	1.8607	0	254.235	25.219
Brackish	E2EM1P5	LA	Lower Mississippi Region	0.1247	0	254.235	25.219
Brackish	E2EM1P5	LA	Lower Mississippi Region	1.126	0	254.235	25.219
Brackish	E2EM1P5	LA	Lower Mississippi Region	0.5238	0	254.235	25.219
Brackish	E2EM1P5	LA	Lower Mississippi Region	0.1719	0	254.235	25.219
Brackish	E2EM1P5	LA	Lower Mississippi Region	0.0997	0	254.235	25.219
Brackish	E2EM1P5	LA	Lower Mississippi Region	0.1689	0	254.235	25.219
Brackish	E2EM1P5	LA	Lower Mississippi Region	0.1232	0	254.235	25.219
Brackish	E2EM1P5	LA	Lower Mississippi Region	0.3978	0	254.235	25.219
Brackish	E2EM1P5	LA	Lower Mississippi Region	0.1884	0	254.235	25.219
Brackish	E2EM1P5	LA	Lower Mississippi Region	0.0986	0	254.235	25.219
Brackish	E2EM1P5	LA	Lower Mississippi Region	0.5651	0	254.235	25.219
Brackish	E2EM1P5	LA	Lower Mississippi Region	2.3481	0	254.235	25.219
Brackish	E2EM1P5	LA	Lower Mississippi Region	2.0133	0	254.235	25.219
Brackish	E2EM1P5	LA	Lower Mississippi Region	0.1014	0	254.235	25.219
Brackish	E2EM1P5	LA	Lower Mississippi Region	0.9872	0	254.235	25.219
Brackish	E2EM1P5	LA	Lower Mississippi Region	0.2212	0	254.235	25.219
Brackish	E2EM1P5	LA	Lower Mississippi Region	2.9548	0	254.235	25.219
Brackish	E2EM1P5	LA	Lower Mississippi Region	1.3208	0	254.235	25.219
Brackish	E2EM1P5	LA	Lower Mississippi Region	0.1887	0	254.235	25.219
Brackish	E2EM1P5	LA	Lower Mississippi Region	0.4382	0	254.235	25.219
Brackish	E2EM1P5	LA	Lower Mississippi Region	0.2198	0	254.235	25.219
Brackish	E2EM1P5	LA	Lower Mississippi Region	1.9382	0	254.235	25.219
Brackish	E2EM1P5	LA	Lower Mississippi Region	4.022	0	254.235	25.219
Brackish	E2EM1P5	LA	Lower Mississippi Region	0.2559	0	254.235	25.219
Brackish	E2EM1P5	LA	Lower Mississippi Region	1.1191	0	254.235	25.219
Brackish	E2EM1P5	LA	Lower Mississippi Region	1.534	0	254.235	25.219
Brackish	E2EM1P5	LA	Lower Mississippi Region	0.6268	0	254.235	25.219
Brackish	E2EM1P5	LA	Lower Mississippi Region	31.5675	0	254.235	25.219
Brackish	E2EM1P5	LA	Lower Mississippi Region	3.3765	0	254.235	25.219
Brackish	E2EM1P5	LA	Lower Mississippi Region	0.3013	0	254.235	25.219
Brackish	E2EM1P5	LA	Lower Mississippi Region	0.6517	0	254.235	25.219
Brackish	E2EM1P5	LA	Lower Mississippi Region	2.103	0	254.235	25.219
Brackish	E2EM1P5	LA	Lower Mississippi Region	0.4146	0	254.235	25.219
Brackish	E2EM1P5	LA	Lower Mississippi Region	2.6746	0	254.235	25.219
Brackish	E2EM1P5	LA	Lower Mississippi Region	0.443	0	254.235	25.219
Brackish	E2EM1P5	LA	Lower Mississippi Region	0.3143	0	254.235	25.219
Brackish	E2EM1P5	LA	Lower Mississippi Region	0.4683	0	254.235	25.219
Brackish	E2EM1P5	LA	Lower Mississippi Region	3.0638	0	254.235	25.219
Brackish	E2EM1P5	LA	Lower Mississippi Region	2.854	0	254.235	25.219
Brackish	E2EM1P5	LA	Lower Mississippi Region	1.2118	0	254.235	25.219
Brackish	E2EM1P5	LA	Lower Mississippi Region	16.675	0	254.235	25.219
Brackish	E2EM1P5	LA	Lower Mississippi Region	4.783	0	254.235	25.219
Brackish	E2EM1P5	LA	Lower Mississippi Region	1.0857	0	254.235	25.219
Brackish	E2EM1P5	LA	Lower Mississippi Region	0.4631	0	254.235	25.219
Brackish	E2EM1P5	LA	Lower Mississippi Region	4.185	0	254.235	25.219
Brackish	E2EM1P5	LA	Lower Mississippi Region	0.3199	0	254.235	25.219
Brackish	E2EM1P5	LA	Lower Mississippi Region	0.2055	0	254.235	25.219
Brackish	E2EM1P5	LA	Lower Mississippi Region	2.044	0	254.235	25.219
Brackish	E2EM1P5	LA	Lower Mississippi Region	0.4354	0	254.235	25.219
Brackish	E2EM1P5	LA	Lower Mississippi Region	13.4402	0	254.235	25.219
Brackish	E2EM1P5	LA	Lower Mississippi Region	0.1063	0	254.235	25.219
Brackish	E2EM1P5	LA	Lower Mississippi Region	6.4119	0	254.235	25.219
Brackish	E2EM1P5	LA	Lower Mississippi Region	0.3862	0	254.235	25.219
Brackish	E2EM1P5	LA	Lower Mississippi Region	0.7139	0	254.235	25.219
Brackish	E2EM1P5	LA	Lower Mississippi Region	0.8599	0	254.235	25.219
Brackish	E2EM1P5	LA	Lower Mississippi Region	4.5721	0	254.235	25.219
Brackish	E2EM1P5	LA	Lower Mississippi Region	9.7436	0	254.235	25.219
Brackish	E2EM1P5	LA	Lower Mississippi Region	0.5281	0	254.235	25.219
Brackish	E2EM1P5	LA	Lower Mississippi Region	0.3113	0	254.235	25.219
Brackish	E2EM1P5	LA	Lower Mississippi Region	7.0887	0	254.235	25.219
Brackish	E2EM1P5	LA	Lower Mississippi Region	2.0691	0	254.235	25.219
Brackish	E2EM1P5	LA	Lower Mississippi Region	28.2958	0	254.235	25.219
Brackish	E2EM1P5	LA	Lower Mississippi Region	2.3247	0	254.235	25.219
Brackish	E2EM1P5	LA	Lower Mississippi Region	1.1391	0	254.235	25.219
Brackish	E2EM1P5	LA	Lower Mississippi Region	8.9399	0	254.235	25.219
Brackish	E2EM1P5	LA	Lower Mississippi Region	0.8143	0	254.235	25.219
Brackish	E2EM1P5	LA	Lower Mississippi Region	5.4673	0	254.235	25.219
Brackish	E2EM1P5	LA	Lower Mississippi Region	11.8519	0	254.235	25.219
Brackish	E2EM1P5	LA	Lower Mississippi Region	0.7037	0	254.235	25.219
Brackish	E2EM1P5	LA	Lower Mississippi Region	0.2011	0	254.235	25.219
Brackish	E2EM1P5	LA	Lower Mississippi Region	0.3212	0	254.235	25.219
Brackish	E2EM1P5	LA	Lower Mississippi Region	0.2661	0	254.235	25.219
Brackish	E2EM1P5	LA	Lower Mississippi Region	0.675	0	254.235	25.219
Brackish	E2EM1P5	LA	Lower Mississippi Region	0.9291	0	254.235	25.219
Brackish	E2EM1P5	LA	Lower Mississippi Region	0.6687	0	254.235	25.219
Brackish	E2EM1P5	LA	Lower Mississippi Region	1.3441	0	254.235	25.219
Brackish	E2EM1P5	LA	Lower Mississippi Region	320.477	0	254.235	25.219
Brackish	E2EM1P5	LA	Lower Mississippi Region	0.4877	0	254.235	25.219
Brackish	E2EM1P5	LA	Lower Mississippi Region	1.3377	0	254.235	25.219
Brackish	E2EM1P5	LA	Lower Mississippi Region	0.4802	0	254.235	25.219
Brackish	E2EM1P5	LA	Lower Mississippi Region	48.4722	0	254.235	25.219
Brackish	E2EM1P5	LA	Lower Mississippi Region	7.5276	0	254.235	25.219
Brackish	E2EM1P5	LA	Lower Mississippi Region	0.7104	0	254.235	25.219
Brackish	E2EM1P5	LA	Lower Mississippi Region	2.0937	0	254.235	25.219
Brackish	E2EM1P5	LA	Lower Mississippi Region	0.5112	0	254.235	25.219
Brackish	E2EM1P5	LA	Lower Mississippi Region	1.2771	0	254.235	25.219
Brackish	E2EM1P5	LA	Lower Mississippi Region	0.2002	0	254.235	25.219
Brackish	E2EM1P5	LA	Lower Mississippi Region	0.4269	0	254.235	25.219
Brackish	E2EM1P5	LA	Lower Mississippi Region	13.6921	0	254.235	25.219
Brackish	E2EM1P5	LA	Lower Mississippi Region	0.2127	0	254.235	25.219
Brackish	E2EM1P5	LA	Lower Mississippi Region	0.1044	0	254.235	25.219
Brackish	E2EM1P5	LA	Lower Mississippi Region	23.4106	0	254.235	25.219
Brackish	E2EM1P5	LA	Lower Mississippi Region	0.6723	0	254.235	25.219
Brackish	E2EM1P5	LA	Lower Mississippi Region	0.7148	0	254.235	25.219
Brackish	E2EM1P5	LA	Lower Mississippi Region	1.1093	0	254.235	25.219
Brackish	E2EM1P5	LA	Lower Mississippi Region	0.1889	0	254.235	25.219
Brackish	E2EM1P5	LA	Lower Mississippi Region	2.1464	0	254.235	25.219
Brackish	E2EM1P5	LA	Lower Mississippi Region	0.8598	0	254.235	25.219
Brackish	E2EM1P5	LA	Lower Mississippi Region	4.2668	0	254.235	25.219
Brackish	E2EM1P5	LA	Lower Mississippi Region	1.4593	0	254.235	25.219
Brackish	E2EM1P5	LA	Lower Mississippi Region	3.3366	0	254.235	25.219
Brackish	E2EM1P5	LA	Lower Mississippi Region	0.1175	0	254.235	25.219
Brackish	E2EM1P5	LA	Lower Mississippi Region	0.173	0	254.235	25.219
Brackish	E2EM1P5	LA	Lower Mississippi Region	0.9899	0	254.235	25.219
Brackish	E2EM1P5	LA	Lower Mississippi Region	1.1072	0	254.235	25.219
Brackish	E2EM1P5	LA	Lower Mississippi Region	0.389	0	254.235	25.219
Brackish	E2EM1P5	LA	Lower Mississippi Region	0.1143	0	254.235	25.219
Brackish	E2EM1P5	LA	Lower Mississippi Region	21.4607	0	254.235	25.219
Brackish	E2EM1P5	LA	Lower Mississippi Region	0.2574	0	254.235	25.219
Brackish	E2EM1P5	LA	Lower Mississippi Region	469.969	0	254.235	25.219
Brackish	E2EM1P5	LA	Lower Mississippi Region	8.1723	0	254.235	25.219
Brackish	E2EM1P5	LA	Lower Mississippi Region	2.5472	0	254.235	25.219
Brackish	E2EM1P5	LA	Lower Mississippi Region	3.8416	0	254.235	25.219
Brackish	E2EM1P5	LA	Lower Mississippi Region	0.563	0	254.235	25.219
Brackish	E2EM1P5	LA	Lower Mississippi Region	3093.58	0	254.235	25.219
Brackish	E2EM1P5	LA	Lower Mississippi Region	0.8628	0	254.235	25.219
Brackish	E2EM1P5	LA	Lower Mississippi Region	1.4378	0	254.235	25.219
Brackish	E2EM1P5	LA	Lower Mississippi Region	2.576	0	254.235	25.219
Brackish	E2EM1P5	LA	Lower Mississippi Region	0.9603	0	254.235	25.219
Brackish	E2EM1P5	LA	Lower Mississippi Region	0.3124	0	254.235	25.219
Brackish	E2EM1P5	LA	Lower Mississippi Region	19.9179	0	254.235	25.219
Brackish	E2EM1P5	LA	Lower Mississippi Region	1.768	0	254.235	25.219
Brackish	E2EM1P5	LA	Lower Mississippi Region	435.699	0	254.235	25.219
Brackish	E2EM1P5	LA	Lower Mississippi Region	59.3925	0	254.235	25.219
Brackish	E2EM1P5	LA	Lower Mississippi Region	0.0774	0	254.235	25.219
Brackish	E2EM1P5	LA	Lower Mississippi Region	19.8828	0	254.235	25.219
Brackish	E2EM1P5	LA	Lower Mississippi Region	15.7767	0	254.235	25.219
Brackish	E2EM1P5	LA	Lower Mississippi Region	3.4984	0	254.235	25.219
Brackish	E2EM1P5	LA	Lower Mississippi Region	2.9459	0	254.235	25.219
Brackish	E2EM1P5	LA	Lower Mississippi Region	1.6175	0	254.235	25.219
Brackish	E2EM1P5	LA	Lower Mississippi Region	14.1182	0	254.235	25.219
Brackish	E2EM1P5	LA	Lower Mississippi Region	113.348	0	254.235	25.219
Brackish	E2EM1P5	LA	Lower Mississippi Region	1.032	0	254.235	25.219
Brackish	E2EM1P5	LA	Lower Mississippi Region	0.4609	0	254.235	25.219
Brackish	E2EM1P5	LA	Lower Mississippi Region	0.4943	0	254.235	25.219
Brackish	E2EM1P5	LA	Lower Mississippi Region	2.8997	0	254.235	25.219
Brackish	E2EM1P5	LA	Lower Mississippi Region	0.3788	0	254.235	25.219
Brackish	E2EM1P5	LA	Lower Mississippi Region	0.9643	0	254.235	25.219
Brackish	E2EM1P5	LA	Lower Mississippi Region	1.4246	0	254.235	25.219
Brackish	E2EM1P5	LA	Lower Mississippi Region	0.2271	0	254.235	25.219
Brackish	E2EM1P5	LA	Lower Mississippi Region	0.4204	0	254.235	25.219
Brackish	E2EM1P5	LA	Lower Mississippi Region	2.5248	0	254.235	25.219
Brackish	E2EM1P5	LA	Lower Mississippi Region	16.4945	0	254.235	25.219
Brackish	E2EM1P5	LA	Lower Mississippi Region	2.8226	0	254.235	25.219
Brackish	E2EM1P5	LA	Lower Mississippi Region	16.4262	0	254.235	25.219
Brackish	E2EM1P5	LA	Lower Mississippi Region	0.6324	0	254.235	25.219
Brackish	E2EM1P5	LA	Lower Mississippi Region	7.7665	0	254.235	25.219
Brackish	E2EM1P5	LA	Lower Mississippi Region	55.5479	0	254.235	25.219
Brackish	E2EM1P5	LA	Lower Mississippi Region	7.7583	0	254.235	25.219
Brackish	E2EM1P5	LA	Lower Mississippi Region	0.3707	0	254.235	25.219
Brackish	E2EM1P5	LA	Lower Mississippi Region	3.4383	0	254.235	25.219
Brackish	E2EM1P5	LA	Lower Mississippi Region	10.5232	0	254.235	25.219
Brackish	E2EM1P5	LA	Lower Mississippi Region	0.24	0	254.235	25.219
Brackish	E2EM1P5	LA	Lower Mississippi Region	58.1768	0	254.235	25.219
Brackish	E2EM1P5	LA	Lower Mississippi Region	0.519	0	254.235	25.219
Brackish	E2EM1P5	LA	Lower Mississippi Region	4.3681	0	254.235	25.219
Brackish	E2EM1P5	LA	Lower Mississippi Region	9.1057	0	254.235	25.219
Brackish	E2EM1P5	LA	Lower Mississippi Region	57.2265	0	254.235	25.219
Brackish	E2EM1P5	LA	Lower Mississippi Region	0.2799	0	254.235	25.219
Brackish	E2EM1P5	LA	Lower Mississippi Region	23.8987	0	254.235	25.219
Brackish	E2EM1P5	LA	Lower Mississippi Region	1.6002	0	254.235	25.219
Brackish	E2EM1P5	LA	Lower Mississippi Region	0.2255	0	254.235	25.219
Brackish	E2EM1P5	LA	Lower Mississippi Region	0.4066	0	254.235	25.219
Brackish	E2EM1P5	LA	Lower Mississippi Region	0.2841	0	254.235	25.219
Brackish	E2EM1P5	LA	Lower Mississippi Region	5.3814	0	254.235	25.219
Brackish	E2EM1P5	LA	Lower Mississippi Region	61.165	0	254.235	25.219
Brackish	E2EM1P5	LA	Lower Mississippi Region	1.0149	0	254.235	25.219
Brackish	E2EM1P5	LA	Lower Mississippi Region	1.9928	0	254.235	25.219
Brackish	E2EM1P5	LA	Lower Mississippi Region	142.926	0	254.235	25.219
Brackish	E2EM1P5	LA	Lower Mississippi Region	4.534	0	254.235	25.219
Brackish	E2EM1P5	LA	Lower Mississippi Region	4.9713	0	254.235	25.219
Brackish	E2EM1P5	LA	Lower Mississippi Region	108.279	0	254.235	25.219
Brackish	E2EM1P5	LA	Lower Mississippi Region	2.3801	0	254.235	25.219
Brackish	E2EM1P5	LA	Lower Mississippi Region	232.835	0	254.235	25.219
Brackish	E2EM1P5	LA	Lower Mississippi Region	0.7997	0	254.235	25.219
Brackish	E2EM1P5	LA	Lower Mississippi Region	19.9418	0	254.235	25.219
Brackish	E2EM1P5	LA	Lower Mississippi Region	0.3	0	254.235	25.219
Brackish	E2EM1P5	LA	Lower Mississippi Region	0.3818	0	254.235	25.219
Brackish	E2EM1P5	LA	Lower Mississippi Region	0.4653	0	254.235	25.219
Brackish	E2EM1P5	LA	Lower Mississippi Region	136.661	0	254.235	25.219
Brackish	E2EM1P5	LA	Lower Mississippi Region	1.3334	0	254.235	25.219
Brackish	E2EM1P5	LA	Lower Mississippi Region	23.3144	0	254.235	25.219
Brackish	E2EM1P5	LA	Lower Mississippi Region	0.6806	0	254.235	25.219
Brackish	E2EM1P5	LA	Lower Mississippi Region	54.547	0	254.235	25.219
Brackish	E2EM1P5	LA	Lower Mississippi Region	6.6296	0	254.235	25.219
Brackish	E2EM1P5	LA	Lower Mississippi Region	3.2302	0	254.235	25.219
Brackish	E2EM1P5	LA	Lower Mississippi Region	11.8839	0	254.235	25.219
Brackish	E2EM1P5	LA	Lower Mississippi Region	2.2917	0	254.235	25.219
Brackish	E2EM1P5	LA	Lower Mississippi Region	2.6516	0	254.235	25.219
Brackish	E2EM1P5	LA	Lower Mississippi Region	1.433	0	254.235	25.219
Brackish	E2EM1P5	LA	Lower Mississippi Region	3.3428	0	254.235	25.219
Brackish	E2EM1P5	LA	Lower Mississippi Region	1.8021	0	254.235	25.219
Brackish	E2EM1P5	LA	Lower Mississippi Region	0.2946	0	254.235	25.219
Brackish	E2EM1P5	LA	Lower Mississippi Region	1.9328	0	254.235	25.219
Brackish	E2EM1P5	LA	Lower Mississippi Region	2.036	0	254.235	25.219
Brackish	E2EM1P5	LA	Lower Mississippi Region	3.6747	0	254.235	25.219
Brackish	E2EM1P5	LA	Lower Mississippi Region	4.1075	0	254.235	25.219
Brackish	E2EM1P5	LA	Lower Mississippi Region	3.4821	0	254.235	25.219
Brackish	E2EM1P5	LA	Lower Mississippi Region	0.0993	0	254.235	25.219
Brackish	E2EM1P5	LA	Lower Mississippi Region	0.0837	0	254.235	25.219
Brackish	E2EM1P5	LA	Lower Mississippi Region	0.2604	0	254.235	25.219
Brackish	E2EM1P5	LA	Lower Mississippi Region	0.9051	0	254.235	25.219
Brackish	E2EM1P5	LA	Lower Mississippi Region	14.5852	0	254.235	25.219
Brackish	E2EM1P5	LA	Lower Mississippi Region	17.6144	0	254.235	25.219
Brackish	E2EM1P5	LA	Lower Mississippi Region	4.2423	0	254.235	25.219
Brackish	E2EM1P5	LA	Lower Mississippi Region	1.7114	0	254.235	25.219
Brackish	E2EM1P5	LA	Lower Mississippi Region	0.5748	0	254.235	25.219
Brackish	E2EM1P5	LA	Lower Mississippi Region	178.372	0	254.235	25.219
Brackish	E2EM1P5	LA	Lower Mississippi Region	3.9886	0	254.235	25.219
Brackish	E2EM1P5	LA	Lower Mississippi Region	3.3883	0	254.235	25.219
Brackish	E2EM1P5	LA	Lower Mississippi Region	1.9927	0	254.235	25.219
Brackish	E2EM1P5	LA	Lower Mississippi Region	41.0935	0	254.235	25.219
Brackish	E2EM1P5	LA	Lower Mississippi Region	27.3573	0	254.235	25.219
Brackish	E2EM1P5	LA	Lower Mississippi Region	20.2703	0	254.235	25.219
Brackish	E2EM1P5	LA	Lower Mississippi Region	0.5712	0	254.235	25.219
Brackish	E2EM1P5	LA	Lower Mississippi Region	0.0636	0	254.235	25.219
Brackish	E2EM1P5	LA	Lower Mississippi Region	0.0069	0	254.235	25.219
Brackish	E2EM1P5	LA	Lower Mississippi Region	26.1865	0	254.235	25.219
Brackish	E2EM1P5	LA	Lower Mississippi Region	0.1746	0	254.235	25.219
Brackish	E2EM1P5	LA	Lower Mississippi Region	0.3047	0	254.235	25.219
Brackish	E2EM1P5	LA	Lower Mississippi Region	2.4099	0	254.235	25.219
Brackish	E2EM1P5	LA	Lower Mississippi Region	5.5903	0	254.235	25.219
Brackish	E2EM1P5	LA	Lower Mississippi Region	5.0365	1	254.235	25.219
Brackish	E2EM1P5	LA	Lower Mississippi Region	1.1325	1	254.235	25.219
Brackish	E2EM1P5	LA	Lower Mississippi Region	2.4153	0	254.235	25.219
Brackish	E2EM1P5	LA	Lower Mississippi Region	3.8785	0	254.235	25.219
Brackish	E2EM1P5	LA	Lower Mississippi Region	3.2013	0	254.235	25.219
Brackish	E2EM1P5	LA	Lower Mississippi Region	0.6835	1	254.235	25.219
Brackish	E2EM1P5	LA	Lower Mississippi Region	0.6377	0	254.235	25.219
Brackish	E2EM1P5	LA	Lower Mississippi Region	0.6223	1	254.235	25.219
[truncated: 323,256+ more rows]

## Sheet: Figure 2
NO	References	Region1	State	Location	Sites	La	Lo	CAR （g/m2/yr)	HUC2	Note
1	Anisfeld 1999	East Coast	CT	Sybil, CT	Sybil1	41.25	-72.8	31.2	New England Region
2	Anisfeld 1999	East Coast	CT	Sybil, CT	Sybil	41.25	-72.8	112.5	New England Region
3	Anisfeld 1999	East Coast	CT	Branford, CT	Branford2	41.26	-72.81	75	New England Region
4	Anisfeld 1999	East Coast	CT	Leetes, CT	Leetes2	41.26	-72.6668	72	New England Region
5	Anisfeld 1999	East Coast	CT	Hoadley, CT	Hoadley	41.25	-72.66	154	New England Region
6	Anisfeld 1999	East Coast	CT	Hoadley, CT	Hoadley3	41.25	-72.68	123.2	New England Region
7	Anisfeld 1999	East Coast	CT	Hoadley, CT	Hoadely2	41.25	-72.67	192	New England Region
8	Anisfeld 1999	East Coast	CT	Branford, CT	Branford1	41.26	-72.8	198	New England Region
9	Anisfeld 1999	East Coast	CT	East, CT	East	41.27	-72.66	195	New England Region
10	Anisfeld 1999	East Coast	CT	East, CT	East2	41.27	-72.67	192	New England Region
11	Anisfeld 1999	East Coast	CT	Leetes, CT	Leetes1	41.26	-72.6667	220	New England Region
12	Anisfeld 1999	East Coast	CT	Sluice, CT	Sluice2	41.27	-72.67	64	New England Region
13	Anisfeld 1999	East Coast	CT	Sluice, CT	Sluice1	41.27	-72.66	105	New England Region
14	Anisfeld 1999	East Coast	CT	Sybil, CT	Sybil2	41.25	-72.81	84	New England Region
15	Armentano and woodwell 1975	East Coast	NY	Flax Pond, NY	1	40.9646	-73.1431	162.5	Mid Atlantic Region
16	Armentano and woodwell 1975	East Coast	NY	Flax Pond, NY	3	40.9646	-73.1431	162.5	Mid Atlantic Region
17	Armentano and woodwell 1975	East Coast	NY	Flax Pond, NY	4	40.9646	-73.1431	162.5	Mid Atlantic Region
18	Armentano and woodwell 1975	East Coast	NY	Flax Pond, NY	2	40.9646	-73.1431	218	Mid Atlantic Region
19	Artigas et al 2015	East Coast	NJ	Ecaucus, NJ	SHS	40.805	-74.0465	192	Mid Atlantic Region
20	Boyd et al 2016	East Coast	DE	Delaware River Estuary, DE	3a	38.8472	-75.2531	169	Mid Atlantic Region
21	Boyd et al 2016	East Coast	DE	Delaware River Estuary, DE	Salt marsh 1b	38.891	-75.2964	199.5	Mid Atlantic Region
22	Boyd et al 2016	East Coast	DE	Delaware River Estuary, DE	4c	38.8066	-75.2021	186	Mid Atlantic Region
23	Boyd et al 2016	East Coast	DE	Delaware River Estuary, DE	4a	38.8119	-75.2096	180	Mid Atlantic Region
24	Boyd et al 2016	East Coast	DE	Delaware River Estuary, DE	4b	38.8111	-75.2053	187.265	Mid Atlantic Region
25	Boyd et al 2016	East Coast	DE	Delaware River Estuary, DE	2a	38.8747	-75.2701	31.2442	Mid Atlantic Region
26	Boyd et al 2016	East Coast	DE	Delaware River Estuary, DE	3c	38.8287	-75.2262	177	Mid Atlantic Region
27	Boyd et al 2016	East Coast	DE	Delaware River Estuary, DE	3b	38.8335	-75.26	168	Mid Atlantic Region
28	Boyd et al 2016	East Coast	DE	Delaware River Estuary, DE	Salt marsh 1a	38.9044	-75.2969	224.5	Mid Atlantic Region
29	Boyd et al 2016	East Coast	DE	Delaware River Estuary, DE	2b	38.8721	-75.2642	157	Mid Atlantic Region
30	Boyd et al 2016	East Coast	DE	Delaware River Estuary, DE	Salt marsh 1c	38.8799	-75.2803	148	Mid Atlantic Region
31	Boyd et al 2016	East Coast	DE	Delaware River Estuary, DE	2c	38.8566	-75.2565	38.1108	Mid Atlantic Region
32	Breithaupt et al 2014	Gulf Bay	FL	Everglades, FL	3	25.3639	-81.0783	176	South Atlantic-Gulf Region
33	Breithaupt et al 2014	Gulf Bay	FL	Everglades, FL	9	25.3639	-81.0783	176	South Atlantic-Gulf Region
34	Breithaupt et al 2014	Gulf Bay	FL	Everglades, FL	5	25.3639	-81.0783	176	South Atlantic-Gulf Region
35	Breithaupt et al 2014	Gulf Bay	FL	Everglades, FL	8	25.3639	-81.0783	176	South Atlantic-Gulf Region
36	Breithaupt et al 2014	Gulf Bay	FL	Everglades, FL	1	25.3639	-81.0783	176	South Atlantic-Gulf Region
37	Breithaupt et al 2014	Gulf Bay	FL	Everglades, FL	7	25.3639	-81.0783	176	South Atlantic-Gulf Region
38	Bricker-Urso et al. 1989	East Coast	RI	Narragansett Bay, RI	1	41.8172	-71.3895	203	New England Region
39	Bricker-Urso et al. 1989	East Coast	RI	Narragansett Bay, RI	4b	41.6513	-71.3413	490.5	New England Region
40	Bricker-Urso et al. 1989	East Coast	RI	Narragansett Bay, RI	4a	41.6513	-71.3413	237	New England Region
41	Bricker-Urso et al. 1989	East Coast	RI	Narragansett Bay, RI	2	41.7705	-71.3893	495	New England Region
42	Bricker-Urso et al. 1989	East Coast	RI	Narragansett Bay, RI	5	41.5103	-71.3695	234	New England Region
43	Bricker-Urso et al. 1989	East Coast	RI	Narragansett Bay, RI	2b	41.7705	-71.3893	209	New England Region
44	Bricker-Urso et al. 1989	East Coast	RI	Narragansett Bay, RI	6	41.3605	-71.6867	192	New England Region
45	Bricker-Urso et al. 1989	East Coast	RI	Narragansett Bay, RI	3	41.74	-71.3846	226	New England Region
46	Cahoon 1997	Gulf Bay	FL	Rookery Bay, FL	Overwash island2	26.0245	-81.7468	191	South Atlantic-Gulf Region
47	Cahoon 1997	Gulf Bay	FL	Rookery Bay, FL	Overwash island1	26.0286	-81.7428	291	South Atlantic-Gulf Region
48	Cahoon 1997	Gulf Bay	FL	Rookery Bay, FL	Basin forest	26.0214	-81.7342	328	South Atlantic-Gulf Region
49	Cahoon 1997,1994	Gulf Bay	FL	Rookery Bay, FL	Friange	26.0214	-81.7342	228	South Atlantic-Gulf Region
50	Cahoon,1994	Gulf Bay	LA	Fina LaTerre, LA	Impounded	29.4445	-90.8226		Lower Mississippi Region
51	Cahoon,1994	Gulf Bay	LA	Fina LaTerre, LA	unimpounded	29.4171	-90.8145		Lower Mississippi Region
52	Cahoon,1994	Gulf Bay	LA	Rockefeller Refuge, LA	unimpounded	29.6254	-92.5705		Lower Mississippi Region
53	Cahoon,1994	Gulf Bay	LA	Rockefeller Refuge, LA	Impounded	29.699	-92.773		Lower Mississippi Region
54	Callaway 2012	West Coast	CA	San Francisco Bay Estuary, CA	China Camp	38.0134	-122.498	186.2	California Region
55	Callaway 2012	West Coast	CA	San Francisco Bay Estuary, CA	China Camp	38.0134	-122.498	72.9	California Region
56	Callaway 2012	West Coast	CA	San Francisco Bay Estuary, CA	Petaluma River	38.1842	-122.555	63.8	California Region
57	Callaway 2012	West Coast	CA	San Francisco Bay Estuary, CA	Petaluma River	38.1842	-122.555	78.8	California Region
58	Callaway 2012	West Coast	CA	San Francisco Bay Estuary, CA	Coon Island	38.2165	-122.302	47	California Region
59	Callaway 2012	West Coast	CA	San Francisco Bay Estuary, CA	China Camp	38.0134	-122.498	97.5	California Region
60	Callaway 2012	West Coast	CA	San Francisco Bay Estuary, CA	Petaluma River	38.1842	-122.555	87.7	California Region
61	Callaway 2012	West Coast	CA	San Francisco Bay Estuary, CA	China Camp	38.0134	-122.498	86.7	California Region
62	Callaway 2012	West Coast	CA	San Francisco Bay Estuary, CA	Coon Island	38.2165	-122.302	124.7	California Region
63	Callaway 2012	West Coast	CA	San Francisco Bay Estuary, CA	Rush Ranch	38.1945	-122.009	74.9	California Region
64	Callaway 2012	West Coast	CA	San Francisco Bay Estuary, CA	Petaluma River	38.1842	-122.555	53.5	California Region
65	Callaway 2012	West Coast	CA	San Francisco Bay Estuary, CA	Petaluma River	38.1842	-122.555	53.6	California Region
66	Callaway 2012	West Coast	CA	San Francisco Bay Estuary, CA	Cogswell Marsh	37.6263	-122.146		California Region
67	Callaway 2012	West Coast	CA	San Francisco Bay Estuary, CA	Muzzi Marsh	37.9383	-122.509		California Region
68	Callaway 2012	West Coast	CA	San Francisco Bay Estuary, CA	Cogswell Marsh	37.6263	-122.146		California Region
69	Callaway 2012	West Coast	CA	San Francisco Bay Estuary, CA	Coon Island	38.2165	-122.302	71.9	California Region
70	Callaway 2012	West Coast	CA	San Francisco Bay Estuary, CA	Coon Island	38.2165	-122.302	72.3	California Region
71	Callaway 2012	West Coast	CA	San Francisco Bay Estuary, CA	China Camp	38.0134	-122.498	82.1	California Region
72	Callaway 2012	West Coast	CA	San Francisco Bay Estuary, CA	Muzzi Marsh	37.9383	-122.509		California Region
73	Callaway 2012	West Coast	CA	San Francisco Bay Estuary, CA	Coon Island	38.2165	-122.302	68.2	California Region
74	Callaway 2012	West Coast	CA	San Francisco Bay Estuary, CA	Whale??s Tail	37.596	-122.137	102.5	California Region
75	Callaway 2012	West Coast	CA	San Francisco Bay Estuary, CA	Whale??s Tail	37.596	-122.136	160.8	California Region
76	Callaway 2012	West Coast	CA	San Francisco Bay Estuary, CA	Whale??s Tail	37.596	-122.137	132.6	California Region
77	Callaway 2012	West Coast	CA	San Francisco Bay Estuary, CA	Rush Ranch	38.1945	-122.009	79.1	California Region
78	Callaway 2012	West Coast	CA	San Francisco Bay Estuary, CA	China Camp	38.0134	-122.498	92	California Region
79	Callaway 2012	West Coast	CA	San Francisco Bay Estuary, CA	Whale??s Tail	37.596	-122.137	117.9	California Region
80	Callaway 2012	West Coast	CA	San Francisco Bay Estuary, CA	Cogswell Marsh	37.6263	-122.146		California Region
81	Callaway 2012	West Coast	CA	San Francisco Bay Estuary, CA	Coon Island	38.2165	-122.302	41.7	California Region
82	Callaway 2012	West Coast	CA	San Francisco Bay Estuary, CA	Browns Island	38.0418	-121.863	150.2	California Region
83	Callaway 2012	West Coast	CA	San Francisco Bay Estuary, CA	Muzzi Marsh	37.9383	-122.509		California Region
84	Callaway 2012	West Coast	CA	San Francisco Bay Estuary, CA	Rush Ranch	38.1945	-122.009	118.4	California Region
85	Callaway 2012	West Coast	CA	San Francisco Bay Estuary, CA	Browns Island	38.0418	-121.863	158.4	California Region
86	Callaway 2012	West Coast	CA	San Francisco Bay Estuary, CA	Coon Island	38.2165	-122.302	232.4	California Region
87	Callaway 2012	West Coast	CA	San Francisco Bay Estuary, CA	Coon Island	38.2165	-122.302	142.6	California Region
88	Callaway 2012	West Coast	CA	San Francisco Bay Estuary, CA	Rush Ranch	38.1945	-122.009	121.5	California Region
89	Callaway 2012	West Coast	CA	San Francisco Bay Estuary, CA	Browns Island	38.0418	-121.863	165.5	California Region
90	Callaway 2012	West Coast	CA	San Francisco Bay Estuary, CA	Browns Island	38.0418	-121.863	174.1	California Region
91	Callaway 2012	West Coast	CA	San Francisco Bay Estuary, CA	Browns Island	38.0418	-121.863	129.6	California Region
92	Callaway 2012	West Coast	CA	San Francisco Bay Estuary, CA	Rush Ranch	38.1945	-122.009	129.1	California Region
93	Callaway 2012	West Coast	CA	San Francisco Bay Estuary, CA	Rush Ranch	38.1945	-122.009	106.7	California Region
94	Callaway et al 1997	Gulf Bay	FL	Florida Keys, FL	3	25.2988	-80.3044	165.8	South Atlantic-Gulf Region
95	Callaway et al 1997	Gulf Bay	FL	Florida Keys, FL	6	24.9931	-80.5477	152.2	South Atlantic-Gulf Region
96	Callaway et al 1997	Gulf Bay	FL	Florida Keys, FL	2	25	-80.6	129.6	South Atlantic-Gulf Region
97	Callaway et al 1997	Gulf Bay	FL	Florida Keys, FL	4	24.9036	-80.699	120	South Atlantic-Gulf Region
98	Callaway et al 1997	Gulf Bay	FL	Florida Keys, FL	5	25	-80.6	57.7	South Atlantic-Gulf Region
99	Callaway et al 1997	Gulf Bay	MS	Bliloxi Bay, MS		30.3842	-88.773	175.557	Lower Mississippi Region
100	Callaway et al 1997	Gulf Bay	TX	San Bernard National Wildlife Refuge, TX	SBNW	28.84	-95.4995	253.89	Texas-Gulf Region
101	Callaway et al 1997	Gulf Bay	TX	Aransas National Refuge, TX	ANR	28.3151	-96.7923	221.76	Texas-Gulf Region
102	Campana 1998	East Coast	VA	Sweet Hall, VA	Sweet Hall	37.5522	-76.8874	114.608	Mid Atlantic Region
103	Cary et al. 2015	East Coast	RI	Narragansett Bay, RI	5	41.1959	-71.5894	192	New England Region
104	Cary et al. 2015	East Coast	RI	Narragansett Bay, RI	1	41.7258	-71.326	260	New England Region
105	Cary et al. 2015	East Coast	RI	Narragansett Bay, RI	4	41.5103	-71.3695	234	New England Region
106	Cary et al. 2015	East Coast	RI	Narragansett Bay, RI	2	41.6878	-71.4513	253.683	New England Region
107	Cary et al. 2015	East Coast	RI	Narragansett Bay, RI	3a	41.626	-71.324	270	New England Region
108	Cary et al. 2015	East Coast	RI	Narragansett Bay, RI	3b	41.626	-71.324	281	New England Region
109	Chrzastowski et al 1987	East Coast	DE	Delaware River Estuary, DE	Delaware Bay	38.7861	-75.1649	267.3	Mid Atlantic Region
110	Church 2006	East Coast	DE	Delaware River Estuary, DE	P14	39.7745	-75.3984	197.757	Mid Atlantic Region
111	Church 2006	East Coast	DE	Delaware River Estuary, DE	P15	39.8583	-75.1804	487.434	Mid Atlantic Region
112	Church et al 1981	East Coast	DE	Delaware River Estuary, DE	Delaware Bay	38.7861	-75.1649	273.24	Mid Atlantic Region
113	Clark 1984	East Coast	NY	Fresh pond, NY	1	40.9635	-72.7745		Mid Atlantic Region
114	Corman 2012	East Coast	NY	Long island, NY	Fire island	40.7105	-72.9452	121.5	Mid Atlantic Region	TOC From Roman 2007 reports
115	Corman 2012	East Coast	NY	Long island, NY	Fire island	40.7105	-72.9452	151.8	Mid Atlantic Region	TOC From Roman 2007 reports
116	Corman 2012	East Coast	NY	Long island, NY	Fire island	40.7105	-72.9452	232.5	Mid Atlantic Region	TOC From Roman 2007 reports
117	Corman 2012	East Coast	NY	Long island, NY	Fire island	40.7105	-72.9452	242.5	Mid Atlantic Region	TOC From Roman 2007 reports
118	Craft 1993	East Coast	NC	Oregon Inlet, NC	Salt marsh	35.7823	-75.5435	58.9	South Atlantic-Gulf Region
119	Craft 1993	East Coast	NC	Oregon Inlet, NC	Salt marsh	35.7823	-75.5435	21.3	South Atlantic-Gulf Region
120	Craft 1993	East Coast	NC	Jacob's creek, NC	Brackish	35.3733	-76.7328	106.5	South Atlantic-Gulf Region
121	Craft 1993	East Coast	NC	Jacob's creek, NC	Brackish	35.3733	-76.7328	145.5	South Atlantic-Gulf Region
122	Craft 2007	East Coast	GA	Georgia coast, GA	Doboy Sound 4	31.4476	-81.3605	30	South Atlantic-Gulf Region
123	Craft 2007	East Coast	GA	Georgia coast, GA	Sapelo river 3	31.5158	-81.2201	24	South Atlantic-Gulf Region
124	Craft 2007	East Coast	GA	Georgia coast, GA	Sapelo river 2	31.5454	-81.2968	25	South Atlantic-Gulf Region
125	Craft 2007	East Coast	GA	Georgia coast, GA	Doboy Sound 5	31.4156	-81.324	40	South Atlantic-Gulf Region
126	Craft 2007	East Coast	GA	Georgia coast, GA	Doboy Sound 6	31.3891	-81.2805	30	South Atlantic-Gulf Region
127	Craft 2007	East Coast	GA	Georgia coast, GA	Altamaha River 9	31.3314	-81.3033	35	South Atlantic-Gulf Region
128	Craft 2007	East Coast	GA	Georgia coast, GA	Altamaha River 7	31.3439	-81.4711	110	South Atlantic-Gulf Region
129	Craft 2007	East Coast	GA	Georgia coast, GA	Altamaha River 8	31.3228	-81.4001	145	South Atlantic-Gulf Region
130	Craft 2007	East Coast	GA	Georgia coast, GA	Sapelo river 1	31.5385	-81.4129	15	South Atlantic-Gulf Region
	Craft 2012	East Coast	GA	Altamaha river, GA	Tidal Freshwater Wetlands	31.4832	-81.6112	90	South Atlantic-Gulf Region	Pb
	Craft 2012	East Coast	GA	Ogeechee river,GA	Tidal Freshwater Wetlands	31.984	-81.2915	83	South Atlantic-Gulf Region	Pb
	Craft 2012	East Coast	GA	Satilla river, GA	Tidal Freshwater Wetlands	30.9248	-81.9082	57	South Atlantic-Gulf Region	Pb, Only one SAR data
	Craft 2012	East Coast	GA	S. Newport, GA	Tidal Freshwater Wetlands	31.6573	-81.2475	88	South Atlantic-Gulf Region	Pb
85	Darke et al 2015	East Coast	MA	Parker River, MA	PR	42.7824	-70.8105	116	New England Region
84	Darke et al 2015	East Coast	MA	Parker River, MA	PR	42.7628	-70.8067	170	New England Region
83	Darke et al 2015	East Coast	ME	Rachel Carson, ME	RC	43.317	-70.5718	41	New England Region
82	Darke et al 2015	East Coast	ME	Rachel Carson, ME	RC	43.2657	-70.5935	95	New England Region
89	Darke et al 2015	East Coast	NJ	Forsythe, NJ	F	39.5355	-74.4268	152	Mid Atlantic Region
88	Darke et al 2015	East Coast	NJ	Forsythe, NJ	F	39.5072	-74.4236	118	Mid Atlantic Region
87	Darke et al 2015	East Coast	NY	Wertheim, NY	W	40.7699	-72.8868	93	Mid Atlantic Region
86	Darke et al 2015	East Coast	NY	Wertheim, NY	W	40.77	-72.8883	114	Mid Atlantic Region
106	Delaune 1978	Gulf Bay	LA	Barataria Basin, LA	Lake	29.216	-90.1167	408.067	Lower Mississippi Region
108	Delaune 1978	Gulf Bay	LA	Barataria Basin, LA	Salt marsh	29.2142	-90.1443	330.395	Lower Mississippi Region
107	Delaune 1978	Gulf Bay	LA	Barataria Basin, LA	Salt marsh	29.2142	-90.1443	519.425	Lower Mississippi Region
247	DeLaune et al 1986	Gulf Bay	LA	Caminada bay, LA	Grand Terre2	29.29	-89.9184	135.72	Lower Mississippi Region
244	DeLaune et al 1986	Gulf Bay	LA	Caminada bay, LA	Grand Isle1	29.2365	-90.005	165	Lower Mississippi Region
245	DeLaune et al 1986	Gulf Bay	LA	Caminada bay, LA	Grand Isle 2	29.2359	-90.0035	198	Lower Mississippi Region
246	DeLaune et al 1986	Gulf Bay	LA	Caminada bay, LA	Grand Terre1	29.2847	-89.9326	314.34	Lower Mississippi Region
657	Donnelly and Bertness, 2001	East Coast	RI	Nag Creek, RI	1	41.6272	-71.3187	144.472	New England Region
655	Donnelly and Bertness, 2001	East Coast	RI	Rumstick, RI	1	41.7236	-71.2983	68.538	New England Region
652	Donnelly and Bertness, 2001	East Coast	RI	Nag Creek, RI	7	41.6272	-71.3187	123.916	New England Region
654	Donnelly and Bertness, 2001	East Coast	RI	Nag Creek, RI	8	41.6272	-71.3187	95.32	New England Region
653	Donnelly and Bertness, 2001	East Coast	RI	Nag Creek, RI	7	41.6272	-71.3187	133.448	New England Region
656	Donnelly and Bertness, 2001	East Coast	RI	Rumstick, RI	2	41.7236	-71.2983	109.898	New England Region
411	Drexler 2013	East Coast	SC	Lower Waccamaw River, SC	Hasty point 1	33.5442	-79.1692	50	South Atlantic-Gulf Region
419	Drexler 2013	East Coast	SC	Lower Waccamaw River, SC	Sandy island mangeed	33.5198	-79.1441	100	South Atlantic-Gulf Region
416	Drexler 2013	East Coast	SC	Lower Waccamaw River, SC	Coastal EDU Tidal	33.5181	-79.1572	300	South Atlantic-Gulf Region
418	Drexler 2013	East Coast	SC	Lower Waccamaw River, SC	Sandy island mangeed	33.5198	-79.1441	100	South Atlantic-Gulf Region
415	Drexler 2013	East Coast	SC	Lower Waccamaw River, SC	Coastal EDU Tidal	33.5181	-79.1572	300	South Atlantic-Gulf Region
413	Drexler 2013	East Coast	SC	Lower Waccamaw River, SC	Sandy Island Tidal	33.5172	-79.1504	400	South Atlantic-Gulf Region
414	Drexler 2013	East Coast	SC	Lower Waccamaw River, SC	Sandy Island Tidal	33.5172	-79.1504	300	South Atlantic-Gulf Region
417	Drexler 2013	East Coast	SC	Lower Waccamaw River, SC	Bird Field	33.4936	-79.1743	100	South Atlantic-Gulf Region
412	Drexler 2013	East Coast	SC	Lower Waccamaw River, SC	Hasty Point 2	33.5442	-79.1692	100	South Atlantic-Gulf Region
410	Drexler 2013	East Coast	SC	Lower Waccamaw River, SC	Wardlaw Pond I	33.5238	-79.1578	120	South Atlantic-Gulf Region
114	Flessa et al 1977	East Coast	NY	Flax Pond, NY		40.9646	-73.1431		Mid Atlantic Region
96	Goldberg 1979	East Coast	GA	Savannah River, GA	2014	32.0327	-80.9159		South Atlantic-Gulf Region
97	Goldberg 1979	East Coast	GA	Savannah River, GA	2016	32.0345	-80.9404		South Atlantic-Gulf Region
397	Goodman 2007	East Coast	ME	Upper Maquoit Bay, ME	Upper Maquoit Bay	43.8734	-69.9841		New England Region
396	Goodman 2007	East Coast	ME	Scarborough N, ME	Scarborough N	43.5604	-70.3526		New England Region
398	Goodman 2007	East Coast	ME	Deer Meadow Marsh, ME	Deer Meadow Marsh	44.0382	-69.6097		New England Region
399	Goodman 2007	East Coast	ME	Salt Marsh Cove, ME	Salt Marsh Cove	43.9807	-69.5717		New England Region
402	Goodman 2007	East Coast	ME	Hay Creek, ME	Hay Creek	44.5399	-67.6258		New England Region
404	Goodman 2007	East Coast	ME	Crocker Point, ME	Crocker Point	44.7252	-67.4641		New England Region
401	Goodman 2007	East Coast	ME	Lowes Cove, ME	Lowes Cove	43.9361	-69.5746	51.6896	New England Region
405	Goodman 2007	East Coast	ME	Cobscook Bay, ME	Cobscook Bay	44.8495	-67.1507	119.466	New England Region
395	Goodman 2007	East Coast	ME	Scarborough C, ME	Scarborough C	43.5604	-70.3526	112.09	New England Region
400	Goodman 2007	East Coast	ME	Salt Bay, ME	Salt Bay	44.02	-69.5481	168.879	New England Region
403	Goodman 2007	East Coast	ME	Jasper Beach, ME	Jasper Beach	44.6297	-67.3828	59.1043	New England Region
275	Greiner and Hershner 1998	East Coast	VA	Chesapeake Bay, VA	J	37.6124	-76.7704	229.648	Mid Atlantic Region
274	Greiner and Hershner 1998	East Coast	VA	Chesapeake Bay, VA	I	37.5461	-76.7984	142.309	Mid Atlantic Region
272	Greiner and Hershner 1998	East Coast	VA	Chesapeake Bay, VA	D	37.5693	-76.7737	99.2854	Mid Atlantic Region
273	Greiner and Hershner 1998	East Coast	VA	Chesapeake Bay, VA	F	37.5501	-76.8023	150.27	Mid Atlantic Region
101	Hatton 1983	Gulf Bay	LA	Barataria Basin, LA	2	29.6121	-90.242	134.5	Lower Mississippi Region
98	Hatton 1983	Gulf Bay	LA	Barataria Basin, LA	1	29.8681	-90.5399	238.5	Lower Mississippi Region
99	Hatton 1983	Gulf Bay	LA	Barataria Basin, LA	1	29.8681	-90.5399	153	Lower Mississippi Region
105	Hatton 1983	Gulf Bay	LA	Barataria Basin, LA	4	29.2289	-90.0848	217.5	Lower Mississippi Region
103	Hatton 1983	Gulf Bay	LA	Barataria Basin, LA	3	29.3406	-90.165	174	Lower Mississippi Region
100	Hatton 1983	Gulf Bay	LA	Barataria Basin, LA	2	29.6121	-90.242	398.5	Lower Mississippi Region
102	Hatton 1983	Gulf Bay	LA	Barataria Basin, LA	3	29.3406	-90.165	413	Lower Mississippi Region
104	Hatton 1983	Gulf Bay	LA	Barataria Basin, LA	4	29.2289	-90.0848	337.5	Lower Mississippi Region
479	Kastler 1996	East Coast	VA	Delaware River Estuary, DE	Phillips Creek Marsh	37.4535	-75.8346	55.3254	Mid Atlantic Region
480	Kastler 1996	East Coast	VA	Delaware River Estuary, VA	Chimney Pole	37.4707	-75.714	85.4496	Mid Atlantic Region
279	Kearney and Stevenson 1991	East Coast	MD	Monie Bay, MD	MC6	38.2183	-75.8169	263.625	Mid Atlantic Region
276	Kearney and Stevenson 1991	East Coast	MD	Monie Bay, MD	MC4	38.2333	-75.8317	152.152	Mid Atlantic Region
277	Kearney and Stevenson 1991	East Coast	MD	Monie Bay, MD	MCL8	38.2316	-75.8546	206.125	Mid Atlantic Region
278	Kearney and Stevenson 1991	East Coast	MD	Monie Bay, MD	MCL15	38.2183	-75.8169	134.758	Mid Atlantic Region
317	Kearney and Ward 1986	East Coast	MD	Chesapeake Bay, MD	N5	38.4891	-75.7908	777	Mid Atlantic Region
238	Khan and Brush 1994	East Coast	MD	Jug Bay, MD	LM	38.7811	-76.7135	50	Mid Atlantic Region
239	Khan and Brush 1994	East Coast	MD	Jug Bay, MD	HM	38.7811	-76.7132	250	Mid Atlantic Region
72	Kim 2004	East Coast	DE	Delaware River Estuary, VA	GMII	38.7854	-75.1659		Mid Atlantic Region
73	Kim 2004	East Coast	DE	Delaware River Estuary, DE	WGIII	38.7577	-75.1131		Mid Atlantic Region
	Loomis and Craft 2010	East Coast	GA	Ogeechee river,GA	Salt	31.8696	-81.1028	28.2443	South Atlantic-Gulf Region	CS, Note data is Pacc
	Loomis and Craft 2010	East Coast	GA	Ogeechee river,GA	brackish	31.9118	-81.1535	48.7912	South Atlantic-Gulf Region	CS, Note data is Pacc
	Loomis and Craft 2010	East Coast	GA	Ogeechee river,GA	tidal Fresh water	31.9167	-81.2561	107.143	South Atlantic-Gulf Region	CS, Note data is Pacc
	Loomis and Craft 2010	East Coast	GA	Altamaha river, GA	Salt	31.3483	-81.3357	22.4076	South Atlantic-Gulf Region	CS, Note data is Pacc
	Loomis and Craft 2010	East Coast	GA	Altamaha river, GA	brackish	31.3025	-81.4035	107.899	South Atlantic-Gulf Region	CS, Note data is Pacc
	Loomis and Craft 2010	East Coast	GA	Altamaha river, GA	tidal Fresh water	31.3473	-81.5074	107.73	South Atlantic-Gulf Region	CS, Note data is Pacc
	Loomis and Craft 2010	East Coast	GA	Satilla river, GA	Salt	30.9905	-81.5079	25.8609	South Atlantic-Gulf Region	CS, Note data is Pacc
	Loomis and Craft 2010	East Coast	GA	Satilla river, GA	brackish	30.9972	-81.5699	59.3218	South Atlantic-Gulf Region	CS, Note data is Pacc
	Loomis and Craft 2010	East Coast	GA	Satilla river, GA	tidal Fresh water	30.9755	-81.747	116.706	South Atlantic-Gulf Region	CS, Note data is Pacc
149	Lynch 1989	Gulf Bay	FL	Rookery Bay, FL	10 m	26	-81.7	86	South Atlantic-Gulf Region
150	Lynch 1989	Gulf Bay	FL	Rookery Bay, FL	30 m	26	-81.7	90	South Atlantic-Gulf Region
152	Lynch 1989	Gulf Bay	FL	Rookery Bay, FL	70 m	26	-81.7	99	South Atlantic-Gulf Region
151	Lynch 1989	Gulf Bay	FL	Rookery Bay, FL	50 m	26	-81.7	91	South Atlantic-Gulf Region
218	Marchio et al 2016	Gulf Bay	FL	Naples Bay, Naples, FL	HA-Riverine	26.0972	-81.7831	126	South Atlantic-Gulf Region
214	Marchio et al 2016	Gulf Bay	FL	Naples Bay, Naples, FL	SC-Fring	26.0895	-81.784	127	South Atlantic-Gulf Region
219	Marchio et al 2016	Gulf Bay	FL	Naples Bay, Naples, FL	Dwarf	26.0831	-81.7795	21	South Atlantic-Gulf Region
213	Marchio et al 2016	Gulf Bay	FL	Naples Bay, Naples, FL	SC-Basin	26.0882	-81.771	50	South Atlantic-Gulf Region
216	Marchio et al 2016	Gulf Bay	FL	Naples Bay, Naples, FL	HA-Basin	26.1008	-81.7827	47	South Atlantic-Gulf Region
215	Marchio et al 2016	Gulf Bay	FL	Naples Bay, Naples, FL	SC-Riverine	26.0883	-81.7804	162	South Atlantic-Gulf Region
217	Marchio et al 2016	Gulf Bay	FL	Naples Bay, Naples, FL	HA-Fringe	26.0963	-81.7838	74	South Atlantic-Gulf Region
478	McCaffrey 1980	East Coast	CT	Farm River, CT	1	41.2558	-72.8574	150	New England Region
	Meagan et al. 2018	East Coast	MA	Waquoit Bay, MA	SLPA	41.5545	-70.5069	122	New England Region
	Meagan et al. 2018	East Coast	MA	Waquoit Bay, MA	SLPB	41.5545	-70.506	53	New England Region
	Meagan et al. 2018	East Coast	MA	Waquoit Bay, MA	SLPC	41.5545	-70.5071	118	New England Region
	Meagan et al. 2018	East Coast	MA	Waquoit Bay, MA	GPA	41.5566	-70.5804	115	New England Region
	Meagan et al. 2018	East Coast	MA	Waquoit Bay, MA	GPB	41.5566	-70.5801	91	New England Region
	Meagan et al. 2018	East Coast	MA	Waquoit Bay, MA	GPC	41.556	-70.5799	139	New England Region
	Meagan et al. 2018	East Coast	MA	Waquoit Bay, MA	HBA	41.5752	-70.5021	121	New England Region
	Meagan et al. 2018	East Coast	MA	Waquoit Bay, MA	HBB	41.5759	-70.5011	96	New England Region
	Meagan et al. 2018	East Coast	MA	Waquoit Bay, MA	HBC	41.5767	-70.5004	123	New England Region
	Meagan et al. 2018	East Coast	MA	Waquoit Bay, MA	EPA	41.5592	-70.5436	94	New England Region
	Meagan et al. 2018	East Coast	MA	Waquoit Bay, MA	EPB	41.5589	-70.5438	111	New England Region
113	Muzyka 1976	East Coast	NY	Flax Pond, NY		40.9646	-73.1431		Mid Atlantic Region
120	Neubauer et al 2002	East Coast	VA	Sweet Hall, VA	Sweet Hall	37.5522	-76.8874	174.493	Mid Atlantic Region
80	Noe et al 2016	East Coast	GA	Savannah River, GA	3	32.1675	-81.136	95.5	South Atlantic-Gulf Region
81	Noe et al 2016	East Coast	GA	Savannah River, GA	4	32.1674	-81.1324	48	South Atlantic-Gulf Region
78	Noe et al 2016	East Coast	GA	Savannah River, GA	1	32.2419	-81.1583	48.5	South Atlantic-Gulf Region
79	Noe et al 2016	East Coast	GA	Savannah River, GA	2	32.1756	-81.1458	21.5	South Atlantic-Gulf Region
77	Noe et al 2016	East Coast	SC	Waccamaw River,SC	4	33.3449	-79.3412	69	South Atlantic-Gulf Region
74	Noe et al 2016	East Coast	SC	Waccamaw River, SC	1	33.5558	-79.0892	23.5	South Atlantic-Gulf Region
76	Noe et al 2016	East Coast	SC	Waccamaw River,SC	3	33.3449	-79.3412	33	South Atlantic-Gulf Region
75	Noe et al 2016	East Coast	SC	Waccamaw River,SC	2	33.4215	-79.1971	171.5	South Atlantic-Gulf Region
360	Nyman 2006	Gulf Bay	LA	Mississippi Deltaic Plain, LA	site1 freshstableLake Misere1	29.9222	-93.0453	312.065	Lower Mississippi Region
358	Nyman 2006	Gulf Bay	LA	Mississippi Deltaic Plain, LA	Site7Non freshdeteriorating	29.4069	-90.5437	309	Lower Mississippi Region
361	Nyman 2006	Gulf Bay	LA	Mississippi Deltaic Plain, LA	Bayou Blue	29.276	-90.2941	228	Lower Mississippi Region
362	Nyman 2006	Gulf Bay	LA	Mississippi Deltaic Plain, LA	Lake Misere	29.8959	-92.95	310.5	Lower Mississippi Region
356	Nyman 2006	Gulf Bay	LA	Mississippi Deltaic Plain, LA	Sites 5 non fresh stable region	29.4074	-91.0294	212	Lower Mississippi Region
363	Nyman 2006	Gulf Bay	LA	Mississippi Deltaic Plain, LA	Lake Salvador	29.769	-90.3289	308.5	Lower Mississippi Region
359	Nyman 2006	Gulf Bay	LA	Mississippi Deltaic Plain, LA		29.4069	-90.5437	271	Lower Mississippi Region
357	Nyman 2006	Gulf Bay	LA	Mississippi Deltaic Plain, LA		29.4074	-91.0294	302	Lower Mississippi Region
249	Nyman et al 1990	Gulf Bay	LA	Mississippi Deltaic Plain, LA	Fresh	29.8681	-90.5399	81.0901	Lower Mississippi Region
250	Nyman et al 1990	Gulf Bay	LA	Mississippi Deltaic Plain, LA	intermediate	29.6121	-90.242	130.56	Lower Mississippi Region
248	Nyman et al 1990	Gulf Bay	LA	Mississippi Deltaic Plain, LA	Fresh	29.8681	-90.5399	231.048	Lower Mississippi Region
251	Nyman et al 1990	Gulf Bay	LA	Mississippi Deltaic Plain, LA	Brackish	29.6121	-90.242	347.645	Lower Mississippi Region
252	Nyman et al 1990	Gulf Bay	LA	Mississippi Deltaic Plain, LA	Saline	29.29	-89.9184	380.698	Lower Mississippi Region
257	Nyman et al 1993	Gulf Bay	LA	Mississippi Deltaic Plain, LA	Lake Barre	29.3896	-90.5502	622.5	Lower Mississippi Region
265	Nyman et al 1995	Gulf Bay	LA	Mississippi Deltaic Plain, LA	Midstream deMangue	29.3896	-90.5502	388	Lower Mississippi Region
269	Nyman et al 1995	Gulf Bay	LA	Mississippi Deltaic Plain, LA	W Madison Bay	29.3896	-90.5502	172.5	Lower Mississippi Region
261	Nyman et al 1995	Gulf Bay	LA	Mississippi Deltaic Plain, LA	Midstream Chitigue	29.3896	-90.5502	228	Lower Mississippi Region
258	Nyman et al 1995	Gulf Bay	LA	Mississippi Deltaic Plain, LA	Charies Theriot	29.3896	-90.5502	220	Lower Mississippi Region
266	Nyman et al 1995	Gulf Bay	LA	Mississippi Deltaic Plain, LA	upstream deMangue	29.3896	-90.5502	312	Lower Mississippi Region
271	Nyman et al 1995	Gulf Bay	LA	Mississippi Deltaic Plain, LA	N Billy Goat Bay	29.3896	-90.5502	296	Lower Mississippi Region
262	Nyman et al 1995	Gulf Bay	LA	Mississippi Deltaic Plain, LA	Upstream Chitigue	29.3896	-90.5502	360	Lower Mississippi Region
260	Nyman et al 1995	Gulf Bay	LA	Mississippi Deltaic Plain, LA	Downstream Chitigue	29.3896	-90.5502	288	Lower Mississippi Region
270	Nyman et al 1995	Gulf Bay	LA	Mississippi Deltaic Plain, LA	N Madison Bay	29.3896	-90.5502	398	Lower Mississippi Region
268	Nyman et al 1995	Gulf Bay	LA	Mississippi Deltaic Plain, LA	SEMadison Bay	29.3896	-90.5502	217	Lower Mississippi Region
263	Nyman et al 1995	Gulf Bay	LA	Mississippi Deltaic Plain, LA	Grand Bayou	29.3896	-90.5502	203	Lower Mississippi Region
267	Nyman et al 1995	Gulf Bay	LA	Mississippi Deltaic Plain, LA	DuFrene	29.3896	-90.5502	155	Lower Mississippi Region
259	Nyman et al 1995	Gulf Bay	LA	Mississippi Deltaic Plain, LA	Bay laPeur	29.3896	-90.5502	283.5	Lower Mississippi Region
264	Nyman et al 1995	Gulf Bay	LA	Mississippi Deltaic Plain, LA	Downstream demangue	29.3896	-90.5502	219.5	Lower Mississippi Region
243	Orson 1990	East Coast	NJ	Woodbury creek, NJ	2a15	39.861	-75.1703	130	Mid Atlantic Region
241	Orson 1990	East Coast	NJ	Woodbury creek, NJ	1a30	39.8613	-75.171	110	Mid Atlantic Region
240	Orson 1990	East Coast	NJ	Woodbury creek, NJ	1a15	39.8612	-75.1707	100	Mid Atlantic Region
242	Orson 1990	East Coast	NJ	Woodbury creek, NJ	1a45	39.8614	-75.1712	128	Mid Atlantic Region
354	Orson 1998	East Coast	CT	Barn Island Wildlife Management Area, CT	Boom's point	41.3363	-71.8715	94.1766	New England Region
353	Orson 1998	East Coast	CT	Barn Island Wildlife Management Area, CT	Headquarters	41.3389	-71.8723	97.0383	New England Region
355	Orson 1998	East Coast	CT	Barn Island Wildlife Management Area, CT	Davis marsh	41.3342	-71.8567	164.175	New England Region
505	Orson,1992	East Coast	MA	Waquoit Bay, MA	SLP1	41.556	-70.5063		New England Region
500	Orson,1992	East Coast	MA	Waquoit Bay, MA	CP2	41.5801	-70.5193		New England Region
504	Orson,1992	East Coast	MA	Waquoit Bay, MA	GR2	41.5766	-70.4978		New England Region
503	Orson,1992	East Coast	MA	Waquoit Bay, MA	GR1	41.5763	-70.4994		New England Region
499	Orson,1992	East Coast	MA	Waquoit Bay, MA	CP1	41.5791	-70.5183		New England Region
501	Orson,1992	East Coast	MA	Waquoit Bay, MA	HP1	41.5792	-70.5065		New England Region
502	Orson,1992	East Coast	MA	Waquoit Bay, MA	HP2	41.5796	-70.5065		New England Region
583	Parkinson et al 1994	Gulf Bay	FL	Hutchinson Island, FL	1	27.4411	-80.2914		South Atlantic-Gulf Region
584	Parkinson et al 1994	Gulf Bay	FL	Hutchinson Island, FL	2	27.4411	-80.2914		South Atlantic-Gulf Region
585	Parkinson et al 1994	Gulf Bay	FL	Hutchinson Island, FL	3	27.4411	-80.2914		South Atlantic-Gulf Region
586	Parkinson et al 1994	Gulf Bay	FL	Hutchinson Island, FL	4	27.4236	-80.2792		South Atlantic-Gulf Region
587	Parkinson et al 1994	Gulf Bay	FL	Hutchinson Island, FL	5	27.3631	-80.2549		South Atlantic-Gulf Region
57	Redfield 1972	East Coast	MA	Barnstable, MA	Nauset Harbor	41.8055	-69.9421		New England Region
58	Redfield 1972	East Coast	MA	Barnstable, MA	Howes Island	41.7177	-70.3454		New England Region
59	Redfield 1972	East Coast	MA	Barnstable, MA	Along Standy Neck	41.7224	-70.3015		New England Region
60	Redfield 1972	East Coast	MA	Barnstable, MA	100-3	41.7283	-70.2903		New England Region
61	Redfield 1972	East Coast	MA	Barnstable, MA	1400-8	41.7238	-70.2959		New England Region
62	Redfield 1972	East Coast	MA	Barnstable, MA	1060-8	41.7291	-70.3206		New England Region
63	Redfield 1972	East Coast	MA	Barnstable, MA	2200-14	41.7307	-70.3487		New England Region
64	Redfield 1972	East Coast	MA	Barnstable, MA	610-5	41.7281	-70.3597		New England Region
65	Redfield 1972	East Coast	MA	Barnstable, MA	3170-16	41.733	-70.3835		New England Region
66	Redfield 1972	East Coast	MA	Barnstable, MA	3400-21	41.7142	-70.3653		New England Region
67	Redfield 1972	East Coast	MA	Barnstable, MA	3600-23	41.7048	-70.3601		New England Region
68	Redfield 1972	East Coast	MA	Barnstable, MA	625-6	41.7186	-70.3437		New England Region
115	Richard 1978	East Coast	NY	Flax Pond, NY	Mud	40.9646	-73.1431		Mid Atlantic Region
116	Richard 1978	East Coast	NY	Flax Pond, NY	edge of marsh	40.9646	-73.1431		Mid Atlantic Region
117	Richard 1978	East Coast	NY	Flax Pond, NY	established marsh	40.9646	-73.1431		Mid Atlantic Region
495	Roman 1997	East Coast	MA	Cape Cod, MA	Inlet1	41.8355	-69.9507	131.1	New England Region
497	Roman 1997	East Coast	MA	Cape Cod, MA	Nauset Bay	41.8443	-69.9505	193.8	New England Region
496	Roman 1997	East Coast	MA	Cape Cod, MA	Fort Hill island	41.8309	-69.9544	256.5	New England Region
282	Semien 2012	East Coast	MA	Plum island, MA	Highmarsh	42.7345	-70.8382	73.25	New England Region
280	Semien 2012	East Coast	MA	Plum island, MA	Lowmarsh	42.7345	-70.8382	57.11	New England Region
281	Semien 2012	East Coast	MA	Plum island, MA	Highmarsh	42.7345	-70.8382	79.48	New England Region
92	Sharama et al 1987	East Coast	SC	SC North Inlet, SC	Town Creek	33.3321	-79.1745		South Atlantic-Gulf Region
93	Sharama et al 1987	East Coast	SC	SC North Inlet, SC	Bread and Butter creek	33.3336	-79.1851		South Atlantic-Gulf Region
94	Sharama et al 1987	East Coast	SC	SC North Inlet, SC	Goat island	33.3258	-79.2036		South Atlantic-Gulf Region
95	Sharama et al 1987	East Coast	SC	SC North Inlet, SC	Oyster landing	33.3508	-79.1892		South Atlantic-Gulf Region
153	Smoak et al 2013	Gulf Bay	FL	Rookery Bay, FL	SH3-1	25.4	-81.1	100	South Atlantic-Gulf Region
154	Smoak et al 2013	Gulf Bay	FL	Harney River, FL	SH4-1	25.2	-81	448.756	South Atlantic-Gulf Region
530	Stevenson 1985	East Coast	MD	Chesapeake Bay, MD		38.4188	-76.0564	175.165	Mid Atlantic Region
529	Stevenson 1985	East Coast	MD	Chesapeake Bay, MD		38.4188	-76.0564	77.6287	Mid Atlantic Region
476	Sturdevant 2002	East Coast	NJ	Woodbridge, NJ	C	40.5649	-74.266	132	Mid Atlantic Region
477	Sturdevant 2002	East Coast	NJ	Woodbridge, NJ	D	40.5632	-74.2679	142	Mid Atlantic Region
475	Sturdevant 2002	East Coast	NJ	Woodbridge, NJ	B	40.5656	-74.2676	97.5	Mid Atlantic Region
474	Sturdevant 2002	East Coast	NJ	Woodbridge, NJ	A	40.5673	-74.2687	160	Mid Atlantic Region
516	Thom 1992	West Coast	OR	Coos Bay,OR	CB	43.3709	-124.186	110.147	Pacific Northwest Region
512	Thom 1992	West Coast	WA	Crays Harbor,WA	ER1	46.8398	-124.002	119.691	Pacific Northwest Region
507	Thom 1992	West Coast	WA	Nisqually Delta, WA	ND2	47.0964	-122.692	76.5	Pacific Northwest Region
515	Thom 1992	West Coast	WA	Salmon River,WA	SR2	47.5346	-124.35	100.765	Pacific Northwest Region
510	Thom 1992	West Coast	WA	Padilla Bay,WA	PB3	48.5096	-122.494	156.812	Pacific Northwest Region
508	Thom 1992	West Coast	WA	Nisqually Delta, WA	ND3	47.0964	-122.693	104.541	Pacific Northwest Region
514	Thom 1992	West Coast	WA	Salmon River,WA	SR1	47.5346	-124.35	110.147	Pacific Northwest Region
511	Thom 1992	West Coast	WA	Washington Harbor, WA	WH1	48.0825	-123.046	110.147	Pacific Northwest Region
509	Thom 1992	West Coast	WA	Nisqually Delta, WA	ND4	47.0964	-122.693	108	Pacific Northwest Region
506	Thom 1992	West Coast	WA	Nisqually Delta, WA	ND1	47.0964	-122.692	101.533	Pacific Northwest Region
513	Thom 1992	West Coast	WA	Crays Harbor,WA	ED1	46.8398	-124.002	114	Pacific Northwest Region
70	Vogel et al 1996	East Coast	SC	TC, SC	TC	33.323	-79.1968	205.38	South Atlantic-Gulf Region
71	Vogel et al 1996	East Coast	SC	CC, SC	CC	33.3163	-79.1946	242.6	South Atlantic-Gulf Region
69	Vogel et al 1996	East Coast	SC	OM, SC	OM	33.3364	-79.173	121.8	South Atlantic-Gulf Region
349	Ward et al 1998	East Coast	MD	Monie Bay, MD	M3	38.23	-75.8187	6.3	Mid Atlantic Region
351	Ward et al 1998	East Coast	MD	Monie Bay, MD	M16	38.216	-75.8379	39.48	Mid Atlantic Region
350	Ward et al 1998	East Coast	MD	Monie Bay, MD	M7	38.2324	-75.8356	43.68	Mid Atlantic Region
352	Ward et al 1998	East Coast	MD	Monie Bay, MD	M17	38.225	-75.8186		Mid Atlantic Region
338	Ward et al 1998	East Coast	MD	Monie Bay, MD	MB15	38.2161	-75.8258	95.5797	Mid Atlantic Region
333	Ward et al 1998	East Coast	MD	Monie Bay, MD	MB8	38.2078	-75.8079	136.224	Mid Atlantic Region
337	Ward et al 1998	East Coast	MD	Monie Bay, MD	MB14	38.2109	-75.8196	65.274	Mid Atlantic Region
342	Ward et al 1998	East Coast	MD	Chesapeake Bay, MD	N12	38.4513	-75.8225		Mid Atlantic Region
345	Ward et al 1998	East Coast	MD	Monie Bay, MD	MB10	38.2072	-75.8119	83.538	Mid Atlantic Region
339	Ward et al 1998	East Coast	MD	Monie Bay, MD	MB18	38.2344	-75.8221	47.0374	Mid Atlantic Region
321	Ward et al 1998	East Coast	MD	Chesapeake Bay, MD	N6	38.4891	-75.7908	181.064	Mid Atlantic Region
326	Ward et al 1998	East Coast	MD	Chesapeake Bay, MD	N6	38.4109	-75.8424	181.064	Mid Atlantic Region
346	Ward et al 1998	East Coast	MD	Monie Bay, MD	MB11	38.2079	-75.8119		Mid Atlantic Region
331	Ward et al 1998	East Coast	MD	Monie Bay, MD	MB4	38.2078	-75.8079	126.142	Mid Atlantic Region
344	Ward et al 1998	East Coast	MD	Monie Bay, MD	MB5	38.2289	-75.8051	130.2	Mid Atlantic Region
347	Ward et al 1998	East Coast	MD	Monie Bay, MD	MB19	38.23	-75.7987		Mid Atlantic Region
336	Ward et al 1998	East Coast	MD	Monie Bay, MD	MB13	38.2085	-75.8175	79.1388	Mid Atlantic Region
334	Ward et al 1998	East Coast	MD	Monie Bay, MD	MB9	38.2067	-75.8118	188.25	Mid Atlantic Region
322	Ward et al 1998	East Coast	MD	Chesapeake Bay, MD	N7	38.4891	-75.7908	115.92	Mid Atlantic Region
327	Ward et al 1998	East Coast	MD	Chesapeake Bay, MD	N7	38.3529	-75.9167	115.92	Mid Atlantic Region
332	Ward et al 1998	East Coast	MD	Monie Bay, MD	MB6	38.229	-75.8038	301.41	Mid Atlantic Region
330	Ward et al 1998	East Coast	MD	Monie Bay, MD	MB1	38.2241	-75.8008	110.7	Mid Atlantic Region
348	Ward et al 1998	East Coast	MD	Monie Bay, MD	M2	38.2302	-75.8261	198.187	Mid Atlantic Region
343	Ward et al 1998	East Coast	MD	Chesapeake Bay, MD	N13	38.4505	-75.8128		Mid Atlantic Region
323	Ward et al 1998	East Coast	MD	Chesapeake Bay, MD	N3	38.4824	-75.8131	143.658	Mid Atlantic Region
340	Ward et al 1998	East Coast	MD	Chesapeake Bay, MD	N3	38.4824	-75.8131	143.658	Mid Atlantic Region
335	Ward et al 1998	East Coast	MD	Monie Bay, MD	MB12	38.2067	-75.8092	137.94	Mid Atlantic Region
341	Ward et al 1998	East Coast	MD	Chesapeake Bay, MD	N4	38.4824	-75.8131	163.457	Mid Atlantic Region
320	Ward et al 1998	East Coast	MD	Chesapeake Bay, MD	N11	38.4515	-75.8307	285.244	Mid Atlantic Region
329	Ward et al 1998	East Coast	MD	Chesapeake Bay, MD	N11	38.4515	-75.8307	285.244	Mid Atlantic Region
325	Ward et al 1998	East Coast	MD	Chesapeake Bay, MD	N5	38.4957	-75.7973	685.901	Mid Atlantic Region
319	Ward et al 1998	East Coast	MD	Chesapeake Bay, MD	N10	38.4891	-75.7908	175.298	Mid Atlantic Region
328	Ward et al 1998	East Coast	MD	Chesapeake Bay, MD	N10	38.4681	-75.821	175.298	Mid Atlantic Region
318	Ward et al 1998	East Coast	MD	Chesapeake Bay, MD	N2	38.4891	-75.7908	495.669	Mid Atlantic Region
324	Ward et al 1998	East Coast	MD	Chesapeake Bay, MD	N2	38.4828	-75.8161	495.669	Mid Atlantic Region
31	Weis et al 2001	West Coast	CA	Longview, CA	Westlow	32.5718	-117.13	39	California Region
33	Weis et al 2001	West Coast	CA	Longview, CA	westmid2	32.5727	-117.131	20	California Region
32	Weis et al 2001	West Coast	CA	Longview, CA	westmid1	32.5722	-117.13		California Region
34	Weis et al 2001	West Coast	CA	Longview, CA	east low	32.5681	-117.131		California Region
35	Weis et al 2001	West Coast	CA	Longview, CA	east mid1	32.5677	-117.131		California Region
36	Weis et al 2001	West Coast	CA	Longview, CA	eastmid2	32.5674	-117.13		California Region
227	Weston et al. 2014	East Coast	DE	Delaware River Estuary, DE	oligohaline site	39.6243	-75.452	250.4	Mid Atlantic Region
228	Weston et al. 2014	East Coast	DE	Delaware River Estuary, DE	mesohaline	39.4326	-75.4134	335.8	Mid Atlantic Region
226	Weston et al. 2014	East Coast	DE	Delaware River Estuary, DE	Tidal Fresh water	39.7897	-75.3573	109.8	Mid Atlantic Region

## Sheet: Figure 3
	NO	References	Region1	Region2	Location	Sites	La	Lo	Vegetation	SAR	RSLR
1	2	Anisfeld 1999	East Coast	CT	Sybil, CT	Sybil	41.25	-72.8	Salt marsh	2.5	3.08761
2	5	Anisfeld 1999	East Coast	CT	Hoadley, CT	Hoadley	41.25	-72.66	Salt marsh	5.2	3.08761
3	6	Anisfeld 1999	East Coast	CT	Hoadley, CT	Hoadley3	41.25	-72.68	Salt marsh	5.9	3.08761
4	7	Anisfeld 1999	East Coast	CT	Hoadley, CT	Hoadely2	41.25	-72.67	Salt marsh	4.2	3.08761
5	9	Anisfeld 1999	East Coast	CT	East, CT	East	41.27	-72.66	Salt marsh	4.4	3.08761
6	10	Anisfeld 1999	East Coast	CT	East, CT	East2	41.27	-72.67	Salt marsh	3.4	3.08761
7	15	Armentano and woodwell 1975	East Coast	NY	Flax Pond, NY	1	40.9646	-73.1431	Salt marsh	5	3.08761
8	16	Armentano and woodwell 1975	East Coast	NY	Flax Pond, NY	3	40.9646	-73.1431	Salt marsh	5	3.08761
9	17	Armentano and woodwell 1975	East Coast	NY	Flax Pond, NY	4	40.9646	-73.1431	Salt marsh	5	3.08761
10	18	Armentano and woodwell 1975	East Coast	NY	Flax Pond, NY	2	40.9646	-73.1431	Salt marsh	6.5	3.08761
11	21	Boyd et al 2016	East Coast	DE	Delaware River Estuary, DE	Salt marsh 1b	38.891	-75.2964	Salt marsh	5.4	3.77338
12	22	Boyd et al 2016	East Coast	DE	Delaware River Estuary, DE	4c	38.8066	-75.2021	Salt marsh	2.6	3.77338
13	23	Boyd et al 2016	East Coast	DE	Delaware River Estuary, DE	4a	38.8119	-75.2096	Salt marsh	4.3	3.77338
14	24	Boyd et al 2016	East Coast	DE	Delaware River Estuary, DE	4b	38.8111	-75.2053	Salt marsh	3.6	3.77338
15	28	Boyd et al 2016	East Coast	DE	Delaware River Estuary, DE	Salt marsh 1a	38.9044	-75.2969	Salt marsh	3	3.77338
16	30	Boyd et al 2016	East Coast	DE	Delaware River Estuary, DE	Salt marsh 1c	38.8799	-75.2803	Salt marsh	4.9	3.77338
17	32	Breithaupt et al 2014	Gulf Bay	FL	Everglades, FL	3	25.3639	-81.0783	Mangrove	2.7	3.51863
18	33	Breithaupt et al 2014	Gulf Bay	FL	Everglades, FL	9	25.3639	-81.0783	Mangrove	2.7	3.51863
19	34	Breithaupt et al 2014	Gulf Bay	FL	Everglades, FL	5	25.3639	-81.0783	Mangrove	2.7	3.51863
20	35	Breithaupt et al 2014	Gulf Bay	FL	Everglades, FL	8	25.3639	-81.0783	Mangrove	2.7	3.51863
21	36	Breithaupt et al 2014	Gulf Bay	FL	Everglades, FL	1	25.3639	-81.0783	Mangrove	2.7	3.51863
22	37	Breithaupt et al 2014	Gulf Bay	FL	Everglades, FL	7	25.3639	-81.0783	Mangrove	2.7	3.51863
23	38	Bricker-Urso et al. 1989	East Coast	RI	Narragansett Bay, RI	1	41.8172	-71.3895	Salt marsh	3	2.41938
24	39	Bricker-Urso et al. 1989	East Coast	RI	Narragansett Bay, RI	4b	41.6513	-71.3413	Salt marsh	6	2.94104
25	40	Bricker-Urso et al. 1989	East Coast	RI	Narragansett Bay, RI	4a	41.6513	-71.3413	Salt marsh	4.7	2.94104
26	41	Bricker-Urso et al. 1989	East Coast	RI	Narragansett Bay, RI	2	41.7705	-71.3893	Salt marsh	5.4	2.41938
27	42	Bricker-Urso et al. 1989	East Coast	RI	Narragansett Bay, RI	5	41.5103	-71.3695	Salt marsh	3.7	2.94104
28	43	Bricker-Urso et al. 1989	East Coast	RI	Narragansett Bay, RI	2b	41.7705	-71.3893	Salt marsh	3.6	2.41938
29	44	Bricker-Urso et al. 1989	East Coast	RI	Narragansett Bay, RI	6	41.3605	-71.6867	Salt marsh	4.9	2.94104
30	45	Bricker-Urso et al. 1989	East Coast	RI	Narragansett Bay, RI	3	41.74	-71.3846	Salt marsh	5.9	2.41938
31	46	Cahoon 1997	Gulf Bay	FL	Rookery Bay, FL	Overwash island2	26.0245	-81.7468	Mangrove	NA	3.51863
32	47	Cahoon 1997	Gulf Bay	FL	Rookery Bay, FL	Overwash island1	26.0286	-81.7428	Mangrove	NA	3.51863
33	48	Cahoon 1997	Gulf Bay	FL	Rookery Bay, FL	Basin forest	26.0214	-81.7342	Mangrove	NA	3.51863
34	49	Cahoon 1997,1994	Gulf Bay	FL	Rookery Bay, FL	Friange	26.0214	-81.7342	Mangrove	NA	3.51863
35	51	Cahoon,1994	Gulf Bay	LA	Fina LaTerre, LA	unimpounded	29.4171	-90.8145	Salt marsh	NA	9.18801
36	52	Cahoon,1994	Gulf Bay	LA	Rockefeller Refuge, LA	unimpounded	29.6254	-92.5705	Salt marsh	NA	6.72647
37	54	Callaway 2012	West Coast	CA	San Francisco Bay Estuary, CA	China Camp	38.0134	-122.498	Salt marsh	8.5	1.79584
38	55	Callaway 2012	West Coast	CA	San Francisco Bay Estuary, CA	China Camp	38.0134	-122.498	Salt marsh	3.9	1.79584
39	56	Callaway 2012	West Coast	CA	San Francisco Bay Estuary, CA	Petaluma River	38.1842	-122.555	Salt marsh	3	1.79584
40	57	Callaway 2012	West Coast	CA	San Francisco Bay Estuary, CA	Petaluma River	38.1842	-122.555	Salt marsh	3.4	1.79584
41	58	Callaway 2012	West Coast	CA	San Francisco Bay Estuary, CA	Coon Island	38.2165	-122.302	Salt marsh	2	2.19119
42	59	Callaway 2012	West Coast	CA	San Francisco Bay Estuary, CA	China Camp	38.0134	-122.498	Salt marsh	4.1	1.79584
43	60	Callaway 2012	West Coast	CA	San Francisco Bay Estuary, CA	Petaluma River	38.1842	-122.555	Salt marsh	3.4	1.79584
44	61	Callaway 2012	West Coast	CA	San Francisco Bay Estuary, CA	China Camp	38.0134	-122.498	Salt marsh	3.3	1.79584
45	62	Callaway 2012	West Coast	CA	San Francisco Bay Estuary, CA	Coon Island	38.2165	-122.302	Salt marsh	4.7	2.19119
46	63	Callaway 2012	West Coast	CA	San Francisco Bay Estuary, CA	Rush Ranch	38.1945	-122.009	Brackish	2.8	2.19119
47	64	Callaway 2012	West Coast	CA	San Francisco Bay Estuary, CA	Petaluma River	38.1842	-122.555	Salt marsh	2	1.79584
48	65	Callaway 2012	West Coast	CA	San Francisco Bay Estuary, CA	Petaluma River	38.1842	-122.555	Salt marsh	2.2	1.79584
49	69	Callaway 2012	West Coast	CA	San Francisco Bay Estuary, CA	Coon Island	38.2165	-122.302	Salt marsh	2.5	2.19119
50	70	Callaway 2012	West Coast	CA	San Francisco Bay Estuary, CA	Coon Island	38.2165	-122.302	Salt marsh	2.9	2.19119
51	71	Callaway 2012	West Coast	CA	San Francisco Bay Estuary, CA	China Camp	38.0134	-122.498	Salt marsh	2.8	1.79584
52	73	Callaway 2012	West Coast	CA	San Francisco Bay Estuary, CA	Coon Island	38.2165	-122.302	Salt marsh	2.3	2.19119
53	74	Callaway 2012	West Coast	CA	San Francisco Bay Estuary, CA	Whale??s Tail	37.596	-122.137	Salt marsh	5.5	0.839483
54	75	Callaway 2012	West Coast	CA	San Francisco Bay Estuary, CA	Whale??s Tail	37.596	-122.136	Salt marsh	8.6	0.839483
55	76	Callaway 2012	West Coast	CA	San Francisco Bay Estuary, CA	Whale??s Tail	37.596	-122.137	Salt marsh	6.8	0.839483
56	77	Callaway 2012	West Coast	CA	San Francisco Bay Estuary, CA	Rush Ranch	38.1945	-122.009	Brackish	2.9	2.19119
57	78	Callaway 2012	West Coast	CA	San Francisco Bay Estuary, CA	China Camp	38.0134	-122.498	Salt marsh	4.3	1.79584
58	79	Callaway 2012	West Coast	CA	San Francisco Bay Estuary, CA	Whale??s Tail	37.596	-122.137	Salt marsh	5.7	0.839483
59	81	Callaway 2012	West Coast	CA	San Francisco Bay Estuary, CA	Coon Island	38.2165	-122.302	Salt marsh	1.1	2.19119
60	82	Callaway 2012	West Coast	CA	San Francisco Bay Estuary, CA	Browns Island	38.0418	-121.863	Brackish	3.7	2.19119
61	84	Callaway 2012	West Coast	CA	San Francisco Bay Estuary, CA	Rush Ranch	38.1945	-122.009	Brackish	4.1	2.19119
62	85	Callaway 2012	West Coast	CA	San Francisco Bay Estuary, CA	Browns Island	38.0418	-121.863	Brackish	4.5	2.19119
63	86	Callaway 2012	West Coast	CA	San Francisco Bay Estuary, CA	Coon Island	38.2165	-122.302	Salt marsh	7.7	2.19119
64	87	Callaway 2012	West Coast	CA	San Francisco Bay Estuary, CA	Coon Island	38.2165	-122.302	Salt marsh	5.9	2.19119
65	88	Callaway 2012	West Coast	CA	San Francisco Bay Estuary, CA	Rush Ranch	38.1945	-122.009	Brackish	3.3	2.19119
66	89	Callaway 2012	West Coast	CA	San Francisco Bay Estuary, CA	Browns Island	38.0418	-121.863	Brackish	4.4	2.19119
67	90	Callaway 2012	West Coast	CA	San Francisco Bay Estuary, CA	Browns Island	38.0418	-121.863	Brackish	3.7	2.19119
68	91	Callaway 2012	West Coast	CA	San Francisco Bay Estuary, CA	Browns Island	38.0418	-121.863	Brackish	3.3	2.19119
69	92	Callaway 2012	West Coast	CA	San Francisco Bay Estuary, CA	Rush Ranch	38.1945	-122.009	Brackish	2.8	2.19119
70	93	Callaway 2012	West Coast	CA	San Francisco Bay Estuary, CA	Rush Ranch	38.1945	-122.009	Brackish	2.4	2.19119
71	94	Callaway et al 1997	Gulf Bay	FL	Florida Keys, FL	3	25.2988	-80.3044	Mangrove	4	3.19204
72	95	Callaway et al 1997	Gulf Bay	FL	Florida Keys, FL	6	24.9931	-80.5477	Mangrove	4	2.90412
73	96	Callaway et al 1997	Gulf Bay	FL	Florida Keys, FL	2	25	-80.6	Mangrove	2.4	2.90412
74	97	Callaway et al 1997	Gulf Bay	FL	Florida Keys, FL	4	24.9036	-80.699	Mangrove	2.4	2.90412
75	98	Callaway et al 1997	Gulf Bay	FL	Florida Keys, FL	5	25	-80.6	Mangrove	2.4	2.90412
76	99	Callaway et al 1997	Gulf Bay	MS	Bliloxi Bay, MS		30.3842	-88.773	Salt marsh	5.6	3.81572
77	100	Callaway et al 1997	Gulf Bay	TX	San Bernard National Wildlife Refuge, TX	SBNW	28.84	-95.4995	Salt marsh	6.2	6.72647
78	101	Callaway et al 1997	Gulf Bay	TX	Aransas National Refuge, TX	ANR	28.3151	-96.7923	Salt marsh	4.4	6.46636
79	102	Campana 1998	East Coast	VA	Sweet Hall, VA	Sweet Hall	37.5522	-76.8874	Tidal Freshwater Wetlands	5.55	5.26374
80	103	Cary et al. 2015	East Coast	RI	Narragansett Bay, RI	5	41.1959	-71.5894	Salt marsh	10.3	3.5111
81	104	Cary et al. 2015	East Coast	RI	Narragansett Bay, RI	1	41.7258	-71.326	Salt marsh	5.2	2.41938
82	105	Cary et al. 2015	East Coast	RI	Narragansett Bay, RI	4	41.5103	-71.3695	Brackish	6.9	2.94104
83	106	Cary et al. 2015	East Coast	RI	Narragansett Bay, RI	2	41.6878	-71.4513	Salt marsh	5.5	2.41938
84	107	Cary et al. 2015	East Coast	RI	Narragansett Bay, RI	3a	41.626	-71.324	Salt marsh	3.5	2.94104
85	108	Cary et al. 2015	East Coast	RI	Narragansett Bay, RI	3b	41.626	-71.324	Salt marsh	11.6	2.94104
86	109	Chrzastowski et al 1987	East Coast	DE	Delaware River Estuary, DE	Delaware Bay	38.7861	-75.1649	Salt marsh	4.5	3.77338
87	110	Church 2006	East Coast	DE	Delaware River Estuary, DE	P14	39.7745	-75.3984	Tidal Freshwater Wetlands	6	3.15232
88	111	Church 2006	East Coast	DE	Delaware River Estuary, DE	P15	39.8583	-75.1804	Tidal Freshwater Wetlands	14	3.90323
89	112	Church et al 1981	East Coast	DE	Delaware River Estuary, DE	Delaware Bay	38.7861	-75.1649	Salt marsh	4.6	3.77338
90	113	Clark 1984	East Coast	NY	Fresh pond, NY	1	40.9635	-72.7745	Salt marsh	2.6	3.08761
91	114	Corman 2012	East Coast	NY	Long island, NY	Fire island	40.7105	-72.9452	Salt marsh	2.2	3.08761
92	115	Corman 2012	East Coast	NY	Long island, NY	Fire island	40.7105	-72.9452	Salt marsh	4.2	3.08761
93	118	Craft 1993	East Coast	NC	Oregon Inlet, NC	Salt marsh	35.7823	-75.5435	Salt marsh	2.7	3.97159
94	119	Craft 1993	East Coast	NC	Oregon Inlet, NC	Salt marsh	35.7823	-75.5435	Salt marsh	0.9	3.97159
95	120	Craft 1993	East Coast	NC	Jacob's creek, NC	Brackish	35.3733	-76.7328	Brackish	2.4	3.31536
96	121	Craft 1993	East Coast	NC	Jacob's creek, NC	Brackish	35.3733	-76.7328	Brackish	3.6	3.31536
97	122	Craft 2007	East Coast	GA	Georgia coast, GA	Doboy Sound 4	31.4476	-81.3605	Salt marsh	1.4	3.56423
98	123	Craft 2007	East Coast	GA	Georgia coast, GA	Sapelo river 3	31.5158	-81.2201	Salt marsh	1.5	3.56423
99	124	Craft 2007	East Coast	GA	Georgia coast, GA	Sapelo river 2	31.5454	-81.2968	Salt marsh	1.8	3.56423
100	125	Craft 2007	East Coast	GA	Georgia coast, GA	Doboy Sound 5	31.4156	-81.324	Salt marsh	1.1	3.56423
101	126	Craft 2007	East Coast	GA	Georgia coast, GA	Doboy Sound 6	31.3891	-81.2805	Salt marsh	0.8	2.57239
102	127	Craft 2007	East Coast	GA	Georgia coast, GA	Altamaha River 9	31.3314	-81.3033	Salt marsh	1.9	2.57239
103	128	Craft 2007	East Coast	GA	Georgia coast, GA	Altamaha River 7	31.3439	-81.4711	Tidal Freshwater Wetlands	4.1	2.57239
104	129	Craft 2007	East Coast	GA	Georgia coast, GA	Altamaha River 8	31.3228	-81.4001	Brackish	3.4	2.57239
105	130	Craft 2007	East Coast	GA	Georgia coast, GA	Sapelo river 1	31.5385	-81.4129	Brackish	0.6	3.56423
106	NA	Craft 2012	East Coast	GA	Altamaha river, GA	Tidal Freshwater Wetlands	31.4832	-81.6112	Tidal Freshwater Wetlands	2.8	2.57239
107	NA	Craft 2012	East Coast	GA	Ogeechee river,GA	Tidal Freshwater Wetlands	31.984	-81.2915	Tidal Freshwater Wetlands	2.3	3.56423
108	NA	Craft 2012	East Coast	GA	Satilla river, GA	Tidal Freshwater Wetlands	30.9248	-81.9082	Tidal Freshwater Wetlands	1.9	2.57239
109	NA	Craft 2012	East Coast	GA	S. Newport, GA	Tidal Freshwater Wetlands	31.6573	-81.2475	Tidal Freshwater Wetlands	2	3.56423
110	85	Darke et al 2015	East Coast	MA	Parker River, MA	PR	42.7824	-70.8105	Salt marsh	3.9	2.78656
111	83	Darke et al 2015	East Coast	ME	Rachel Carson, ME	RC	43.317	-70.5718	Salt marsh	1.3	1.5997
112	89	Darke et al 2015	East Coast	NJ	Forsythe, NJ	F	39.5355	-74.4268	Salt marsh	4.3	4.45618
113	87	Darke et al 2015	East Coast	NY	Wertheim, NY	W	40.7699	-72.8868	Brackish	3.8	3.08761
114	108	Delaune 1978	Gulf Bay	LA	Barataria Basin, LA	Salt marsh	29.2142	-90.1443	Salt marsh	7.5	9.18801
115	107	Delaune 1978	Gulf Bay	LA	Barataria Basin, LA	Salt marsh	29.2142	-90.1443	Salt marsh	13.5	9.18801
116	247	DeLaune et al 1986	Gulf Bay	LA	Caminada bay, LA	Grand Terre2	29.29	-89.9184	Brackish	7.8	9.18801
117	244	DeLaune et al 1986	Gulf Bay	LA	Caminada bay, LA	Grand Isle1	29.2365	-90.005	Brackish	5.5	9.18801
118	245	DeLaune et al 1986	Gulf Bay	LA	Caminada bay, LA	Grand Isle 2	29.2359	-90.0035	Brackish	5.5	9.18801
119	246	DeLaune et al 1986	Gulf Bay	LA	Caminada bay, LA	Grand Terre1	29.2847	-89.9326	Brackish	7.8	9.18801
120	657	Donnelly and Bertness, 2001	East Coast	RI	Nag Creek, RI	1	41.6272	-71.3187	Salt marsh	4.9	2.94104
121	655	Donnelly and Bertness, 2001	East Coast	RI	Rumstick, RI	1	41.7236	-71.2983	Salt marsh	2.1	2.41938
122	652	Donnelly and Bertness, 2001	East Coast	RI	Nag Creek, RI	7	41.6272	-71.3187	Salt marsh	2.6	2.94104
123	654	Donnelly and Bertness, 2001	East Coast	RI	Nag Creek, RI	8	41.6272	-71.3187	Salt marsh	2	2.94104
124	653	Donnelly and Bertness, 2001	East Coast	RI	Nag Creek, RI	7	41.6272	-71.3187	Salt marsh	2.8	2.94104
125	656	Donnelly and Bertness, 2001	East Coast	RI	Rumstick, RI	2	41.7236	-71.2983	Salt marsh	2.3	2.41938
126	416	Drexler 2013	East Coast	SC	Lower Waccamaw River, SC	Coastal EDU Tidal	33.5181	-79.1572	Tidal Freshwater Wetlands	8.4	1.44864
127	415	Drexler 2013	East Coast	SC	Lower Waccamaw River, SC	Coastal EDU Tidal	33.5181	-79.1572	Tidal Freshwater Wetlands	8.4	1.44864
128	413	Drexler 2013	East Coast	SC	Lower Waccamaw River, SC	Sandy Island Tidal	33.5172	-79.1504	Tidal Freshwater Wetlands	8.4	1.44864
129	414	Drexler 2013	East Coast	SC	Lower Waccamaw River, SC	Sandy Island Tidal	33.5172	-79.1504	Tidal Freshwater Wetlands	8.4	1.44864
130	114	Flessa et al 1977	East Coast	NY	Flax Pond, NY		40.9646	-73.1431	Salt marsh	2.5	3.08761
131	96	Goldberg 1979	East Coast	GA	Savannah River, GA	2014	32.0327	-80.9159	Salt marsh	11	3.56423
132	97	Goldberg 1979	East Coast	GA	Savannah River, GA	2016	32.0345	-80.9404	Salt marsh	11	3.56423
133	397	Goodman 2007	East Coast	ME	Upper Maquoit Bay, ME	Upper Maquoit Bay	43.8734	-69.9841	Salt marsh	3.39	1.5997
134	396	Goodman 2007	East Coast	ME	Scarborough N, ME	Scarborough N	43.5604	-70.3526	Salt marsh	1.93	1.5997
135	398	Goodman 2007	East Coast	ME	Deer Meadow Marsh, ME	Deer Meadow Marsh	44.0382	-69.6097	Salt marsh	4.03	1.5997
136	399	Goodman 2007	East Coast	ME	Salt Marsh Cove, ME	Salt Marsh Cove	43.9807	-69.5717	Salt marsh	4.24	1.5997
137	402	Goodman 2007	East Coast	ME	Hay Creek, ME	Hay Creek	44.5399	-67.6258	Salt marsh	1.4	2.0472
138	404	Goodman 2007	East Coast	ME	Crocker Point, ME	Crocker Point	44.7252	-67.4641	Salt marsh	1.47	1.6353
139	401	Goodman 2007	East Coast	ME	Lowes Cove, ME	Lowes Cove	43.9361	-69.5746	Salt marsh	3.78	1.5997
140	405	Goodman 2007	East Coast	ME	Cobscook Bay, ME	Cobscook Bay	44.8495	-67.1507	Salt marsh	3.81	1.6353
141	395	Goodman 2007	East Coast	ME	Scarborough C, ME	Scarborough C	43.5604	-70.3526	Salt marsh	3.16	1.5997
142	400	Goodman 2007	East Coast	ME	Salt Bay, ME	Salt Bay	44.02	-69.5481	Salt marsh	2	1.5997
143	403	Goodman 2007	East Coast	ME	Jasper Beach, ME	Jasper Beach	44.6297	-67.3828	Salt marsh	2.06	1.6353
144	275	Greiner and Hershner 1998	East Coast	VA	Chesapeake Bay, VA	J	37.6124	-76.7704	Tidal Freshwater Wetlands	5.6	5.26374
145	274	Greiner and Hershner 1998	East Coast	VA	Chesapeake Bay, VA	I	37.5461	-76.7984	Brackish	4.3	5.26374
146	272	Greiner and Hershner 1998	East Coast	VA	Chesapeake Bay, VA	D	37.5693	-76.7737	Brackish	3	5.26374
147	273	Greiner and Hershner 1998	East Coast	VA	Chesapeake Bay, VA	F	37.5501	-76.8023	Brackish	3.7	5.26374
148	101	Hatton 1983	Gulf Bay	LA	Barataria Basin, LA	2	29.6121	-90.242	Brackish	6.4	9.18801
149	98	Hatton 1983	Gulf Bay	LA	Barataria Basin, LA	1	29.8681	-90.5399	Tidal Freshwater Wetlands	10.6	9.18801
150	99	Hatton 1983	Gulf Bay	LA	Barataria Basin, LA	1	29.8681	-90.5399	Tidal Freshwater Wetlands	6.5	9.18801
151	105	Hatton 1983	Gulf Bay	LA	Barataria Basin, LA	4	29.2289	-90.0848	Salt marsh	7.5	9.18801
152	103	Hatton 1983	Gulf Bay	LA	Barataria Basin, LA	3	29.3406	-90.165	Brackish	5.9	9.18801
153	100	Hatton 1983	Gulf Bay	LA	Barataria Basin, LA	2	29.6121	-90.242	Brackish	13.5	9.18801
154	102	Hatton 1983	Gulf Bay	LA	Barataria Basin, LA	3	29.3406	-90.165	Brackish	14	9.18801
155	104	Hatton 1983	Gulf Bay	LA	Barataria Basin, LA	4	29.2289	-90.0848	Salt marsh	13.5	9.18801
156	479	Kastler 1996	East Coast	VA	Delaware River Estuary, DE	Phillips Creek Marsh	37.4535	-75.8346	Salt marsh	1.2	3.74602
157	480	Kastler 1996	East Coast	VA	Delaware River Estuary, VA	Chimney Pole	37.4707	-75.714	Salt marsh	1.8	3.74602
158	279	Kearney and Stevenson 1991	East Coast	MD	Monie Bay, MD	MC6	38.2183	-75.8169	Brackish	7.2	3.8685
159	276	Kearney and Stevenson 1991	East Coast	MD	Monie Bay, MD	MC4	38.2333	-75.8317	Brackish	4	3.8685
160	277	Kearney and Stevenson 1991	East Coast	MD	Monie Bay, MD	MCL8	38.2316	-75.8546	Brackish	5	3.8685
161	278	Kearney and Stevenson 1991	East Coast	MD	Monie Bay, MD	MCL15	38.2183	-75.8169	Brackish	3.2	3.8685
162	317	Kearney and Ward 1986	East Coast	MD	Chesapeake Bay, MD	N5	38.4891	-75.7908	Brackish	7.4	3.8685
163	238	Khan and Brush 1994	East Coast	MD	Jug Bay, MD	LM	38.7811	-76.7135	Tidal Freshwater Wetlands	6.1	3.7419
164	239	Khan and Brush 1994	East Coast	MD	Jug Bay, MD	HM	38.7811	-76.7132	Tidal Freshwater Wetlands	5.6	3.7419
165	72	Kim 2004	East Coast	DE	Delaware River Estuary, VA	GMII	38.7854	-75.1659	Salt marsh	3.9	3.77338
166	73	Kim 2004	East Coast	DE	Delaware River Estuary, DE	WGIII	38.7577	-75.1131	Salt marsh	2.7	3.77338
167	NA	Loomis and Craft 2010	East Coast	GA	Ogeechee river,GA	Salt	31.8696	-81.1028	Salt marsh	2.1	3.56423
168	NA	Loomis and Craft 2010	East Coast	GA	Ogeechee river,GA	brackish	31.9118	-81.1535	Brackish	3.98	3.56423
169	NA	Loomis and Craft 2010	East Coast	GA	Ogeechee river,GA	tidal Fresh water	31.9167	-81.2561	Tidal Freshwater Wetlands	4.78	3.56423
170	NA	Loomis and Craft 2010	East Coast	GA	Altamaha river, GA	Salt	31.3483	-81.3357	Salt marsh	1.4	2.57239
171	NA	Loomis and Craft 2010	East Coast	GA	Altamaha river, GA	brackish	31.3025	-81.4035	Brackish	5.2	2.57239
172	NA	Loomis and Craft 2010	East Coast	GA	Altamaha river, GA	tidal Fresh water	31.3473	-81.5074	Tidal Freshwater Wetlands	4.78	2.57239
173	NA	Loomis and Craft 2010	East Coast	GA	Satilla river, GA	Salt	30.9905	-81.5079	Salt marsh	2.2	2.57239
174	NA	Loomis and Craft 2010	East Coast	GA	Satilla river, GA	brackish	30.9972	-81.5699	Brackish	4	2.57239
175	NA	Loomis and Craft 2010	East Coast	GA	Satilla river, GA	tidal Fresh water	30.9755	-81.747	Tidal Freshwater Wetlands	4.78	2.57239
176	149	Lynch 1989	Gulf Bay	FL	Rookery Bay, FL	10 m	26	-81.7	Mangrove	NA	3.51863
177	150	Lynch 1989	Gulf Bay	FL	Rookery Bay, FL	30 m	26	-81.7	Mangrove	NA	3.51863
178	152	Lynch 1989	Gulf Bay	FL	Rookery Bay, FL	70 m	26	-81.7	Mangrove	NA	3.51863
179	151	Lynch 1989	Gulf Bay	FL	Rookery Bay, FL	50 m	26	-81.7	Mangrove	NA	3.51863
180	214	Marchio et al 2016	Gulf Bay	FL	Naples Bay, Naples, FL	SC-Fring	26.0895	-81.784	Mangrove	3.26	3.51863
181	219	Marchio et al 2016	Gulf Bay	FL	Naples Bay, Naples, FL	Dwarf	26.0831	-81.7795	Mangrove	1.4	3.51863
182	213	Marchio et al 2016	Gulf Bay	FL	Naples Bay, Naples, FL	SC-Basin	26.0882	-81.771	Mangrove	1.68	3.51863
183	215	Marchio et al 2016	Gulf Bay	FL	Naples Bay, Naples, FL	SC-Riverine	26.0883	-81.7804	Mangrove	5.43	3.51863
184	478	McCaffrey 1980	East Coast	CT	Farm River, CT	1	41.2558	-72.8574	Salt marsh	5	3.08761
185	NA	Meagan et al. 2018	East Coast	MA	Waquoit Bay, MA	SLPA	41.5545	-70.5069	Salt marsh	3.6	3.04065
186	NA	Meagan et al. 2018	East Coast	MA	Waquoit Bay, MA	SLPB	41.5545	-70.506	Salt marsh	1.4	3.04065
187	NA	Meagan et al. 2018	East Coast	MA	Waquoit Bay, MA	SLPC	41.5545	-70.5071	Salt marsh	2.9	3.04065
188	NA	Meagan et al. 2018	East Coast	MA	Waquoit Bay, MA	GPA	41.5566	-70.5804	Salt marsh	2.5	3.04065
189	NA	Meagan et al. 2018	East Coast	MA	Waquoit Bay, MA	GPB	41.5566	-70.5801	Salt marsh	2.8	3.04065
190	NA	Meagan et al. 2018	East Coast	MA	Waquoit Bay, MA	GPC	41.556	-70.5799	Salt marsh	3.6	3.04065
191	NA	Meagan et al. 2018	East Coast	MA	Waquoit Bay, MA	HBA	41.5752	-70.5021	Salt marsh	2.7	3.04065
192	NA	Meagan et al. 2018	East Coast	MA	Waquoit Bay, MA	HBB	41.5759	-70.5011	Salt marsh	2.3	3.04065
193	NA	Meagan et al. 2018	East Coast	MA	Waquoit Bay, MA	HBC	41.5767	-70.5004	Salt marsh	3.2	3.04065
194	NA	Meagan et al. 2018	East Coast	MA	Waquoit Bay, MA	EPA	41.5592	-70.5436	Salt marsh	2.5	3.04065
195	NA	Meagan et al. 2018	East Coast	MA	Waquoit Bay, MA	EPB	41.5589	-70.5438	Salt marsh	2.5	3.04065
196	113	Muzyka 1976	East Coast	NY	Flax Pond, NY		40.9646	-73.1431	Salt marsh	4	3.08761
197	120	Neubauer et al 2002	East Coast	VA	Sweet Hall, VA	Sweet Hall	37.5522	-76.8874	Tidal Freshwater Wetlands	8.45	5.26374
198	81	Noe et al 2016	East Coast	GA	Savannah River, GA	4	32.1674	-81.1324	Brackish	NA	3.56423
199	77	Noe et al 2016	East Coast	SC	Waccamaw River,SC	4	33.3449	-79.3412	Brackish	2.7	1.44864
200	360	Nyman 2006	Gulf Bay	LA	Mississippi Deltaic Plain, LA	site1 freshstableLake Misere1	29.9222	-93.0453	Tidal Freshwater Wetlands	8.2	6.83475
201	358	Nyman 2006	Gulf Bay	LA	Mississippi Deltaic Plain, LA	Site7Non freshdeteriorating	29.4069	-90.5437	Salt marsh	9.8	9.18801
202	361	Nyman 2006	Gulf Bay	LA	Mississippi Deltaic Plain, LA	Bayou Blue	29.276	-90.2941	Tidal Freshwater Wetlands	8.3	9.18801
203	362	Nyman 2006	Gulf Bay	LA	Mississippi Deltaic Plain, LA	Lake Misere	29.8959	-92.95	Tidal Freshwater Wetlands	10.2	6.83475
204	356	Nyman 2006	Gulf Bay	LA	Mississippi Deltaic Plain, LA	Sites 5 non fresh stable region	29.4074	-91.0294	Salt marsh	5.9	9.18801
205	363	Nyman 2006	Gulf Bay	LA	Mississippi Deltaic Plain, LA	Lake Salvador	29.769	-90.3289	Tidal Freshwater Wetlands	7.2	9.18801
206	359	Nyman 2006	Gulf Bay	LA	Mississippi Deltaic Plain, LA		29.4069	-90.5437	Brackish	9.6	9.18801
207	357	Nyman 2006	Gulf Bay	LA	Mississippi Deltaic Plain, LA		29.4074	-91.0294	Brackish	8.8	9.18801
208	249	Nyman et al 1990	Gulf Bay	LA	Mississippi Deltaic Plain, LA	Fresh	29.8681	-90.5399	Tidal Freshwater Wetlands	6.7	9.18801
209	250	Nyman et al 1990	Gulf Bay	LA	Mississippi Deltaic Plain, LA	intermediate	29.6121	-90.242	Brackish	6.4	9.18801
210	248	Nyman et al 1990	Gulf Bay	LA	Mississippi Deltaic Plain, LA	Fresh	29.8681	-90.5399	Tidal Freshwater Wetlands	8.6	9.18801
211	251	Nyman et al 1990	Gulf Bay	LA	Mississippi Deltaic Plain, LA	Brackish	29.6121	-90.242	Brackish	7.2	9.18801
212	252	Nyman et al 1990	Gulf Bay	LA	Mississippi Deltaic Plain, LA	Saline	29.29	-89.9184	Salt marsh	7.2	9.18801
213	257	Nyman et al 1993	Gulf Bay	LA	Mississippi Deltaic Plain, LA	Lake Barre	29.3896	-90.5502	Salt marsh	17.8	9.18801
214	265	Nyman et al 1995	Gulf Bay	LA	Mississippi Deltaic Plain, LA	Midstream deMangue	29.3896	-90.5502	Salt marsh	12.8	9.18801
215	269	Nyman et al 1995	Gulf Bay	LA	Mississippi Deltaic Plain, LA	W Madison Bay	29.3896	-90.5502	Brackish	7.8	9.18801
216	261	Nyman et al 1995	Gulf Bay	LA	Mississippi Deltaic Plain, LA	Midstream Chitigue	29.3896	-90.5502	Salt marsh	7.5	9.18801
217	258	Nyman et al 1995	Gulf Bay	LA	Mississippi Deltaic Plain, LA	Charies Theriot	29.3896	-90.5502	Salt marsh	9.8	9.18801
218	266	Nyman et al 1995	Gulf Bay	LA	Mississippi Deltaic Plain, LA	upstream deMangue	29.3896	-90.5502	Salt marsh	9.4	9.18801
219	271	Nyman et al 1995	Gulf Bay	LA	Mississippi Deltaic Plain, LA	N Billy Goat Bay	29.3896	-90.5502	Brackish	10.6	9.18801
220	262	Nyman et al 1995	Gulf Bay	LA	Mississippi Deltaic Plain, LA	Upstream Chitigue	29.3896	-90.5502	Salt marsh	12.2	9.18801
221	260	Nyman et al 1995	Gulf Bay	LA	Mississippi Deltaic Plain, LA	Downstream Chitigue	29.3896	-90.5502	Salt marsh	9.8	9.18801
222	270	Nyman et al 1995	Gulf Bay	LA	Mississippi Deltaic Plain, LA	N Madison Bay	29.3896	-90.5502	Brackish	13.3	9.18801
223	268	Nyman et al 1995	Gulf Bay	LA	Mississippi Deltaic Plain, LA	SEMadison Bay	29.3896	-90.5502	Brackish	6.7	9.18801
224	263	Nyman et al 1995	Gulf Bay	LA	Mississippi Deltaic Plain, LA	Grand Bayou	29.3896	-90.5502	Salt marsh	10.4	9.18801
225	267	Nyman et al 1995	Gulf Bay	LA	Mississippi Deltaic Plain, LA	DuFrene	29.3896	-90.5502	Salt marsh	5.5	9.18801
226	259	Nyman et al 1995	Gulf Bay	LA	Mississippi Deltaic Plain, LA	Bay laPeur	29.3896	-90.5502	Salt marsh	7.8	9.18801
227	264	Nyman et al 1995	Gulf Bay	LA	Mississippi Deltaic Plain, LA	Downstream demangue	29.3896	-90.5502	Salt marsh	5.6	9.18801
228	243	Orson 1990	East Coast	NJ	Woodbury creek, NJ	2a15	39.861	-75.1703	Tidal Freshwater Wetlands	13.8	3.90323
229	241	Orson 1990	East Coast	NJ	Woodbury creek, NJ	1a30	39.8613	-75.171	Tidal Freshwater Wetlands	12.5	3.90323
230	240	Orson 1990	East Coast	NJ	Woodbury creek, NJ	1a15	39.8612	-75.1707	Tidal Freshwater Wetlands	12.5	3.90323
231	242	Orson 1990	East Coast	NJ	Woodbury creek, NJ	1a45	39.8614	-75.1712	Tidal Freshwater Wetlands	12.7	3.90323
232	354	Orson 1998	East Coast	CT	Barn Island Wildlife Management Area, CT	Boom's point	41.3363	-71.8715	Salt marsh	2.25	2.92813
233	353	Orson 1998	East Coast	CT	Barn Island Wildlife Management Area, CT	Headquarters	41.3389	-71.8723	Salt marsh	2.25	2.92813
234	355	Orson 1998	East Coast	CT	Barn Island Wildlife Management Area, CT	Davis marsh	41.3342	-71.8567	Salt marsh	3.3	2.92813
235	505	Orson,1992	East Coast	MA	Waquoit Bay, MA	SLP1	41.556	-70.5063	Salt marsh	4.6	3.04065
236	500	Orson,1992	East Coast	MA	Waquoit Bay, MA	CP2	41.5801	-70.5193	Salt marsh	3.7	3.04065
237	504	Orson,1992	East Coast	MA	Waquoit Bay, MA	GR2	41.5766	-70.4978	Salt marsh	3.4	3.04065
238	503	Orson,1992	East Coast	MA	Waquoit Bay, MA	GR1	41.5763	-70.4994	Salt marsh	3.2	3.04065
239	499	Orson,1992	East Coast	MA	Waquoit Bay, MA	CP1	41.5791	-70.5183	Salt marsh	3	3.04065
240	501	Orson,1992	East Coast	MA	Waquoit Bay, MA	HP1	41.5792	-70.5065	Salt marsh	2.9	3.04065
241	502	Orson,1992	East Coast	MA	Waquoit Bay, MA	HP2	41.5796	-70.5065	Salt marsh	2.7	3.04065
242	583	Parkinson et al 1994	Gulf Bay	FL	Hutchinson Island, FL	1	27.4411	-80.2914	Mangrove	11.9	3.19204
243	584	Parkinson et al 1994	Gulf Bay	FL	Hutchinson Island, FL	2	27.4411	-80.2914	Mangrove	6.1	3.19204
244	585	Parkinson et al 1994	Gulf Bay	FL	Hutchinson Island, FL	3	27.4411	-80.2914	Mangrove	5.8	3.19204
245	586	Parkinson et al 1994	Gulf Bay	FL	Hutchinson Island, FL	4	27.4236	-80.2792	Mangrove	13.3	3.19204
246	587	Parkinson et al 1994	Gulf Bay	FL	Hutchinson Island, FL	5	27.3631	-80.2549	Mangrove	7.2	3.19204
247	57	Redfield 1972	East Coast	MA	Barnstable, MA	Nauset Harbor	41.8055	-69.9421	Salt marsh	4.5	3.79053
248	58	Redfield 1972	East Coast	MA	Barnstable, MA	Howes Island	41.7177	-70.3454	Salt marsh	2.1	3.04065
249	59	Redfield 1972	East Coast	MA	Barnstable, MA	Along Standy Neck	41.7224	-70.3015	Salt marsh	1.5	3.04065
250	60	Redfield 1972	East Coast	MA	Barnstable, MA	100-3	41.7283	-70.2903	Salt marsh	9	3.04065
251	61	Redfield 1972	East Coast	MA	Barnstable, MA	1400-8	41.7238	-70.2959	Salt marsh	1.7	3.04065
252	62	Redfield 1972	East Coast	MA	Barnstable, MA	1060-8	41.7291	-70.3206	Salt marsh	2.26	3.04065
253	63	Redfield 1972	East Coast	MA	Barnstable, MA	2200-14	41.7307	-70.3487	Salt marsh	1.936	3.04065
254	64	Redfield 1972	East Coast	MA	Barnstable, MA	610-5	41.7281	-70.3597	Salt marsh	2.45	3.04065
255	65	Redfield 1972	East Coast	MA	Barnstable, MA	3170-16	41.733	-70.3835	Salt marsh	1.54	3.04065
256	66	Redfield 1972	East Coast	MA	Barnstable, MA	3400-21	41.7142	-70.3653	Salt marsh	1.87	3.04065
257	67	Redfield 1972	East Coast	MA	Barnstable, MA	3600-23	41.7048	-70.3601	Salt marsh	1.932	3.04065
258	68	Redfield 1972	East Coast	MA	Barnstable, MA	625-6	41.7186	-70.3437	Salt marsh	2.9	3.04065
259	116	Richard 1978	East Coast	NY	Flax Pond, NY	edge of marsh	40.9646	-73.1431	Salt marsh	NA	3.08761
260	117	Richard 1978	East Coast	NY	Flax Pond, NY	established marsh	40.9646	-73.1431	Salt marsh	NA	3.08761
261	495	Roman 1997	East Coast	MA	Cape Cod, MA	Inlet1	41.8355	-69.9507	Salt marsh	4	3.79053
262	497	Roman 1997	East Coast	MA	Cape Cod, MA	Nauset Bay	41.8443	-69.9505	Salt marsh	3.8	3.79053
263	496	Roman 1997	East Coast	MA	Cape Cod, MA	Fort Hill island	41.8309	-69.9544	Salt marsh	4.5	3.79053
264	282	Semien 2012	East Coast	MA	Plum island, MA	Highmarsh	42.7345	-70.8382	Salt marsh	2.2	2.78656
265	280	Semien 2012	East Coast	MA	Plum island, MA	Lowmarsh	42.7345	-70.8382	Salt marsh	5.4	2.78656
266	281	Semien 2012	East Coast	MA	Plum island, MA	Highmarsh	42.7345	-70.8382	Salt marsh	3.4	2.78656
267	92	Sharama et al 1987	East Coast	SC	SC North Inlet, SC	Town Creek	33.3321	-79.1745	Salt marsh	3	1.44864
268	93	Sharama et al 1987	East Coast	SC	SC North Inlet, SC	Bread and Butter creek	33.3336	-79.1851	Salt marsh	3.8	1.44864
269	94	Sharama et al 1987	East Coast	SC	SC North Inlet, SC	Goat island	33.3258	-79.2036	Salt marsh	5.6	1.44864
270	95	Sharama et al 1987	East Coast	SC	SC North Inlet, SC	Oyster landing	33.3508	-79.1892	Salt marsh	1.4	1.44864
271	153	Smoak et al 2013	Gulf Bay	FL	Rookery Bay, FL	SH3-1	25.4	-81.1	Mangrove	5.9	3.51863
272	154	Smoak et al 2013	Gulf Bay	FL	Harney River, FL	SH4-1	25.2	-81	Mangrove	6.5	2.90412
273	530	Stevenson 1985	East Coast	MD	Chesapeake Bay, MD		38.4188	-76.0564	Brackish	3.6	3.8685
274	529	Stevenson 1985	East Coast	MD	Chesapeake Bay, MD		38.4188	-76.0564	Brackish	1.7	3.8685
275	476	Sturdevant 2002	East Coast	NJ	Woodbridge, NJ	C	40.5649	-74.266	Salt marsh	4.17	3.85112
276	477	Sturdevant 2002	East Coast	NJ	Woodbridge, NJ	D	40.5632	-74.2679	Salt marsh	4.72	3.85112
277	474	Sturdevant 2002	East Coast	NJ	Woodbridge, NJ	A	40.5673	-74.2687	Salt marsh	3.61	3.85112
278	516	Thom 1992	West Coast	OR	Coos Bay,OR	CB	43.3709	-124.186	Salt marsh	3	0.415128
279	512	Thom 1992	West Coast	WA	Crays Harbor,WA	ER1	46.8398	-124.002	Salt marsh	6.6	-2.05323
280	507	Thom 1992	West Coast	WA	Nisqually Delta, WA	ND2	47.0964	-122.692	Salt marsh	3	1.95283
281	510	Thom 1992	West Coast	WA	Padilla Bay,WA	PB3	48.5096	-122.494	Salt marsh	4.5	1.33198
282	511	Thom 1992	West Coast	WA	Washington Harbor, WA	WH1	48.0825	-123.046	Salt marsh	3	1.33198
283	509	Thom 1992	West Coast	WA	Nisqually Delta, WA	ND4	47.0964	-122.693	Salt marsh	3	1.95283
284	506	Thom 1992	West Coast	WA	Nisqually Delta, WA	ND1	47.0964	-122.692	Salt marsh	2.3	1.95283
285	70	Vogel et al 1996	East Coast	SC	TC, SC	TC	33.323	-79.1968	Salt marsh	2.9	1.44864
286	71	Vogel et al 1996	East Coast	SC	CC, SC	CC	33.3163	-79.1946	Salt marsh	3.5	1.44864
287	69	Vogel et al 1996	East Coast	SC	OM, SC	OM	33.3364	-79.173	Salt marsh	1.6	1.44864
288	349	Ward et al 1998	East Coast	MD	Monie Bay, MD	M3	38.23	-75.8187	Brackish	1.8	3.8685
289	351	Ward et al 1998	East Coast	MD	Monie Bay, MD	M16	38.216	-75.8379	Brackish	2.8	3.8685
290	350	Ward et al 1998	East Coast	MD	Monie Bay, MD	M7	38.2324	-75.8356	Brackish	2.8	3.8685
291	352	Ward et al 1998	East Coast	MD	Monie Bay, MD	M17	38.225	-75.8186	Brackish	NA	3.8685
292	338	Ward et al 1998	East Coast	MD	Monie Bay, MD	MB15	38.2161	-75.8258	Brackish	3.8	3.8685
293	333	Ward et al 1998	East Coast	MD	Monie Bay, MD	MB8	38.2078	-75.8079	Brackish	4.8	3.8685
294	337	Ward et al 1998	East Coast	MD	Monie Bay, MD	MB14	38.2109	-75.8196	Brackish	2.2	3.8685
295	342	Ward et al 1998	East Coast	MD	Chesapeake Bay, MD	N12	38.4513	-75.8225	Brackish	NA	3.8685
296	345	Ward et al 1998	East Coast	MD	Monie Bay, MD	MB10	38.2072	-75.8119	Brackish	2.6	3.8685
297	339	Ward et al 1998	East Coast	MD	Monie Bay, MD	MB18	38.2344	-75.8221	Brackish	1.5	3.8685
298	321	Ward et al 1998	East Coast	MD	Chesapeake Bay, MD	N6	38.4891	-75.7908	Brackish	5.1	3.8685
299	326	Ward et al 1998	East Coast	MD	Chesapeake Bay, MD	N6	38.4109	-75.8424	Brackish	5.1	3.8685
300	346	Ward et al 1998	East Coast	MD	Monie Bay, MD	MB11	38.2079	-75.8119	Brackish	NA	3.8685
301	331	Ward et al 1998	East Coast	MD	Monie Bay, MD	MB4	38.2078	-75.8079	Brackish	3.5	3.8685
302	344	Ward et al 1998	East Coast	MD	Monie Bay, MD	MB5	38.2289	-75.8051	Brackish	3	3.8685
303	347	Ward et al 1998	East Coast	MD	Monie Bay, MD	MB19	38.23	-75.7987	Brackish	NA	3.8685
304	336	Ward et al 1998	East Coast	MD	Monie Bay, MD	MB13	38.2085	-75.8175	Brackish	1.9	3.8685
305	334	Ward et al 1998	East Coast	MD	Monie Bay, MD	MB9	38.2067	-75.8118	Brackish	4.4	3.8685
306	322	Ward et al 1998	East Coast	MD	Chesapeake Bay, MD	N7	38.4891	-75.7908	Brackish	2.4	3.8685
307	327	Ward et al 1998	East Coast	MD	Chesapeake Bay, MD	N7	38.3529	-75.9167	Brackish	2.4	3.8685
308	332	Ward et al 1998	East Coast	MD	Monie Bay, MD	MB6	38.229	-75.8038	Brackish	6	3.8685
309	330	Ward et al 1998	East Coast	MD	Monie Bay, MD	MB1	38.2241	-75.8008	Brackish	2	3.8685
310	348	Ward et al 1998	East Coast	MD	Monie Bay, MD	M2	38.2302	-75.8261	Brackish	3.7	3.8685
311	343	Ward et al 1998	East Coast	MD	Chesapeake Bay, MD	N13	38.4505	-75.8128	Brackish	NA	3.8685
312	323	Ward et al 1998	East Coast	MD	Chesapeake Bay, MD	N3	38.4824	-75.8131	Brackish	2.6	3.8685
313	340	Ward et al 1998	East Coast	MD	Chesapeake Bay, MD	N3	38.4824	-75.8131	Brackish	2.6	3.8685
314	335	Ward et al 1998	East Coast	MD	Monie Bay, MD	MB12	38.2067	-75.8092	Brackish	2.2	3.8685
315	341	Ward et al 1998	East Coast	MD	Chesapeake Bay, MD	N4	38.4824	-75.8131	Brackish	2.6	3.8685
316	320	Ward et al 1998	East Coast	MD	Chesapeake Bay, MD	N11	38.4515	-75.8307	Brackish	3.8	3.8685
317	329	Ward et al 1998	East Coast	MD	Chesapeake Bay, MD	N11	38.4515	-75.8307	Brackish	3.8	3.8685
318	325	Ward et al 1998	East Coast	MD	Chesapeake Bay, MD	N5	38.4957	-75.7973	Brackish	7.4	3.8685
319	319	Ward et al 1998	East Coast	MD	Chesapeake Bay, MD	N10	38.4891	-75.7908	Brackish	1.8	3.8685
320	328	Ward et al 1998	East Coast	MD	Chesapeake Bay, MD	N10	38.4681	-75.821	Brackish	1.8	3.8685
321	318	Ward et al 1998	East Coast	MD	Chesapeake Bay, MD	N2	38.4891	-75.7908	Brackish	4.7	3.8685
322	324	Ward et al 1998	East Coast	MD	Chesapeake Bay, MD	N2	38.4828	-75.8161	Brackish	4.7	3.8685
323	31	Weis et al 2001	West Coast	CA	Longview, CA	Westlow	32.5718	-117.13	Salt marsh	12.3	2.41
324	33	Weis et al 2001	West Coast	CA	Longview, CA	westmid2	32.5727	-117.131	Salt marsh	9.4	2.41
325	32	Weis et al 2001	West Coast	CA	Longview, CA	westmid1	32.5722	-117.13	Salt marsh	8.3	2.41
326	34	Weis et al 2001	West Coast	CA	Longview, CA	east low	32.5681	-117.131	Salt marsh	10.6	2.41
327	35	Weis et al 2001	West Coast	CA	Longview, CA	east mid1	32.5677	-117.131	Salt marsh	7.1	2.41
328	36	Weis et al 2001	West Coast	CA	Longview, CA	eastmid2	32.5674	-117.13	Salt marsh	9.4	2.41
329	227	Weston et al. 2014	East Coast	DE	Delaware River Estuary, DE	oligohaline site	39.6243	-75.452	Brackish	16.5	3.15232
330	228	Weston et al. 2014	East Coast	DE	Delaware River Estuary, DE	mesohaline	39.4326	-75.4134	Salt marsh	15.1	3.15232
331	226	Weston et al. 2014	East Coast	DE	Delaware River Estuary, DE	Tidal Fresh water	39.7897	-75.3573	Tidal Freshwater Wetlands	2.5	3.90323

## Sheet: Figure 4
State	Cacc_mean (g/m2/yr)	Cacc_se
CA	103.775	7.4513
CT	147.409	12.3597
DE	234.384	24.7575
FL	159.762	16.8301
GA	62.7871	7.74679
LA	274.202	16.2745
MA	116.124	7.8537
MD	192.785	24.8963
ME	92.0383	14.3622
MS	175.557
NC	83.05	27.1511
NJ	131.75	7.08557
NY	153.114	11.2357
OR	110.147
RI	222.639	24.7802
SC	242.347	31.0095
TX	237.825	16.065
VA	131.423	19.4555
WA	112.114	10.7338

## Sheet: Figure 5
State	Annual total C accumulation (Gg yr-1)
CA	27.9
CT	7.32
DE	84.91
FL	669.33
GA	92.31
LA	2491.31
MA	29.92
MD	221.2
ME	11.99
MS	59.22
NC	98.08
NH	6.4
NJ	144.58
NY	17.22
OR	19.2
PA	1.01
RI	5.32
SC	363.65
TX	372.04
VA	162.54
WA	21.89

## Sheet: Figure 6
	RSLR	Cdensity	SAR	Cacc	Minsed	Orgsed
1	3.08761	0.03	2.5	112.5	160	290
2	3.08761	0.0308	5.2	154	750	360
3	3.08761	0.035	5.9	123.2	630	250
4	3.08761	0.0352	4.2	192	760	400
5	3.08761	0.0405	4.4	195	1000	300
6	3.08761	0.0432	3.4	192	780	430
7	3.08761	0.0253188	5	162.5	1025	325
8	3.08761	0.0325	5	162.5	675	325
9	3.08761	0.0325	5	162.5	675	325
10	3.08761	0.025387	6.5	218	1969	436
11	3.77338	0.0383902	5.4	199.5	509	399
12	3.77338	0.037841	2.6	186	204	223
13	3.77338	0.0506595	4.3	180	199	455
14	3.77338	0.052018	3.6	187.265	145	377
15	3.77338	0.0582785	3	224.5	1014	449
16	3.77338	0.0653627	4.9	148	1871	429
17	3.51863	0.0378	2.7	176	471	380
18	3.51863	0.0432	2.7	176	471	380
19	3.51863	0.0459	2.7	176	471	380
20	3.51863	0.0525	2.7	176	471	380
21	3.51863	0.0532	2.7	176	471	380
22	3.51863	0.0546	2.7	176	471	380
23	2.41938	0.0354971	3	203	110	280
24	2.94104	0.0414011	6	490.5	730	1450
25	2.94104	0.0414011	4.7	237	290	250
26	2.41938	0.042797	5.4	495	440	990
27	2.94104	0.042797	3.7	234	380	890
28	2.41938	0.042797	3.6	209	350	820
29	2.94104	0.042797	4.9	192	510	1130
30	2.41938	0.047541	5.9	226	430	2070
31	1.79584	0.00357357	8.5	186.2	3047.6	372.4
32	1.79584	0.0252228	3.9	72.9	1867.3	145.8
33	1.79584	0.0267146	3	63.8	541.3	127.6
34	1.79584	0.0276433	3.4	78.8	1403.7	157.6
35	2.19119	0.0369869	2	47	301.1	94
36	1.79584	0.0261156	4.1	97.5	2308.2	195
37	1.79584	0.0261121	3.4	87.7	2584.5	175.4
38	1.79584	0.0252228	3.3	86.7	1092	173.4
39	2.19119	0.029366	4.7	124.7	1288.7	249.4
40	2.19119	0.032841	2.8	74.9	1006.4	149.8
41	1.79584	0.0267146	2	53.5	301.4	107
42	1.79584	0.0276433	2.2	53.6	383.7	107.2
43	2.19119	0.029366	2.5	71.9	918.3	143.8
44	2.19119	0.029366	2.9	72.3	640.2	144.6
45	1.79584	0.0328625	2.8	82.1	1427	164.2
46	2.19119	0.0369869	2.3	68.2	466.2	136.4
47	0.839483	0.0221184	5.5	102.5	2129.3	205
48	0.839483	0.0219257	8.6	160.8	4747.3	321.6
49	0.839483	0.0219257	6.8	132.6	3765.7	265.2
50	2.19119	0.041472	2.9	79.1	321.1	158.2
51	1.79584	0.0328625	4.3	92	938.9	184
52	0.839483	0.0245771	5.7	117.9	2210.5	235.8
53	2.19119	0.0369869	1.1	41.7	320.1	83.4
54	2.19119	0.0456208	3.7	150.2	312.3	300.4
55	2.19119	0.032841	4.1	118.4	1423.1	236.8
56	2.19119	0.0402121	4.5	158.4	922.9	316.8
57	2.19119	0.0368904	7.7	232.4	2768	464.8
58	2.19119	0.0368904	5.9	142.6	4472.9	285.2
59	2.19119	0.041472	3.3	121.5	720.3	243
60	2.19119	0.0456208	4.4	165.5	421.9	331
61	2.19119	0.052241	3.7	174.1	151.1	348.2
62	2.19119	0.052241	3.3	129.6	249.6	259.2
63	2.19119	0.0559451	2.8	129.1	270.9	258.2
64	2.19119	0.0559451	2.4	106.7	340	213.4
65	3.19204	0.0516009	4	165.8	143	331.6
66	2.90412	0.0516009	4	152.2	171	304.4
67	2.90412	0.0533353	2.4	129.6	649	156.3
68	2.90412	0.054	2.4	120	303.7	361
69	2.90412	0.054	2.4	57.7	123	115.4
70	3.81572	0.0313494	5.6	175.557	1288	359.6
71	6.72647	0.0346232	6.2	253.89	4895	413
72	6.46636	0.0439488	4.4	221.76	2248.4	334
73	5.26374	0.02065	5.55	114.608	1744.92	197.583
74	3.5111	0.0178084	10.3	192	12640	240
75	2.41938	0.0365551	5.2	260	1290	230
76	2.94104	0.0376185	6.9	234	2890	590
77	2.41938	0.0461243	5.5	253.683	570	410
78	2.94104	0.0479567	3.5	270	290	290
79	2.94104	0.0494826	11.6	281	170	230
80	3.77338	0.054054	4.5	267.3	1896	534
81	3.15232	0.0329596	6	197.757	3958.14	340.934
82	3.90323	0.0348167	14	487.434	8186.23	840.337
83	3.77338	0.054054	4.6	273.24	1938	546
84	3.08761	0.0469987	2.2	121.5	240.534	209.466
85	3.08761	0.0462945	4.2	151.8	398.297	261.703
86	3.97159	0.022572	2.7	58.9	1139	137
87	3.97159	0.0248412	0.9	21.3	677	51
88	3.31536	0.0384313	2.4	106.5	147	196
89	3.31536	0.0448	3.6	145.5	311	280
90	3.56423	0.018725	1.4	30	106.681	3.3187
91	3.56423	0.0188	1.5	24	45.9486	4.0514
92	3.56423	0.0189	1.8	25	64.9314	5.06856
93	3.56423	0.019965	1.1	40	322.451	37.5487
94	2.57239	0.02009	0.8	30	292.968	27.0323
95	2.57239	0.0204	1.9	35	627.592	72.408
96	2.57239	0.02951	4.1	110	603.245	146.756
97	2.57239	0.03419	3.4	145	587.703	172.297
98	3.56423	0.041275	0.6	15	44.5263	5.4737
99	2.57239	0.0403	2.8	90	351.734	128.266
100	3.56423	0.04264	2.3	83	517.044	112.956
101	2.57239	0.02436	1.9	57	1434.51	75.494
102	3.56423	0.0385	2	88	362.072	37.928
103	2.78656	0.0326	3.9	116	180.794	232
104	1.5997	0.0326	1.3	41	63.9012	82
105	4.45618	0.0326	4.3	152	236.902	304
106	3.08761	0.0326	3.8	93	144.947	186
107	9.18801	0.0357175	7.5	330.395	1527.76	572.244
108	9.18801	0.0384759	13.5	519.425	1339.72	1090.28
109	9.18801	0.0174	7.8	135.72	4290.02	271.44
110	9.18801	0.03	5.5	165	3015.54	330
111	9.18801	0.036	5.5	198	2958.65	396
112	9.18801	0.0403	7.8	314.34	4294.08	628.68
113	2.94104	0.029484	4.9	144.472	1121.78	250.225
114	2.41938	0.0326372	2.1	68.538	1974.8	419.202
115	2.94104	0.04766	2.6	123.916	305.377	214.623
116	2.94104	0.04766	2	95.32	234.906	165.094
117	2.94104	0.0415364	2.8	133.448	328.868	231.132
118	2.41938	0.0477816	2.3	109.898	1749.6	711.403
119	1.44864	0.0153132	8.4	300	450.24	221.76
120	1.44864	0.0161833	8.4	300	521.64	234.36
121	1.44864	0.0167053	8.4	400	514.08	241.92
122	1.44864	0.0172274	8.4	300	506.52	249.48
123	1.5997	0.035163	3.78	51.6896	320.038	111.28
124	1.6353	0.0352408	3.81	119.466	731.225	256.917
125	1.5997	0.0354717	3.16	112.09	663.028	240.28
126	1.5997	0.0364319	2	168.879	705.932	291.147
127	1.6353	0.0422174	2.06	59.1043	123.688	113.717
128	5.26374	0.0411513	5.6	229.648	1842.71	397.291
129	5.26374	0.0330951	4.3	142.309	1190.34	314.656
130	5.26374	0.0330951	3	99.2854	830.472	219.528
131	5.26374	0.0406135	3.7	150.27	405.835	297.165
132	9.18801	0.022048	6.4	134.5	243	269
133	9.18801	0.0261601	10.6	238.5	689	477
134	9.18801	0.0271462	6.5	153	280	306
135	9.18801	0.0261	7.5	217.5	1740	435
136	9.18801	0.029694	5.9	174	478	348
137	9.18801	0.0286605	13.5	398.5	1634	797
138	9.18801	0.027027	14	413	2954	826
139	9.18801	0.0315	13.5	337.5	2700	675
140	3.74602	0.0461045	1.2	55.3254	856.08	127.92
141	3.74602	0.047472	1.8	85.4496	1457.28	198.72
142	3.8685	0.0366146	7.2	263.625	1710	570
143	3.8685	0.038038	4	152.152	2886	814
144	3.8685	0.041225	5	206.125	1122	578
145	3.8685	0.042112	3.2	134.758	1800	700
146	3.8685	0.105	7.4	777	1768.45	1339.55
147	3.7419	0.01272	6.1	50	2664.97	115.025
148	3.7419	0.0836	5.6	250	2098.03	1281.97
149	3.56423	0.02257	2.1	28.2443	383.585	45.0801
150	3.56423	0.019504	3.98	48.7912	1385.35	109.252
151	3.56423	0.03213	4.78	107.143	489.283	126.288
152	2.57239	0.020054	1.4	22.4076	311.19	32.075
153	2.57239	0.02845	5.2	107.899	534.476	130.453
154	2.57239	0.026634	4.78	107.73	360.725	89.9779
155	2.57239	0.028009	2.2	25.8609	248.252	37.2614
156	2.57239	0.023275	4	59.3218	1075.59	139.28
157	2.57239	0.025144	4.78	116.706	754.651	138.232
158	3.51863	0.058	3.26	127	342.018	227.982
159	3.51863	0.01456	1.4	21	188.858	35.142
160	3.51863	0.03094	1.68	50	128.788	89.6121
161	3.51863	0.03146	5.43	162	900.093	294.507
162	3.08761	0.03	5	150	518.98	181.02
163	3.04065	0.034	3.6	122	285	210
164	3.04065	0.035	1.4	53	219	92
165	3.04065	0.038	2.9	118	228	204
166	3.04065	0.043	2.5	115	274	197
167	3.04065	0.032	2.8	91	158	157
168	3.04065	0.039	3.6	139	179	240
169	3.04065	0.047	2.7	121	240	209
170	3.04065	0.042	2.3	96	146	165
171	3.04065	0.038	3.2	123	82	212
172	3.04065	0.039	2.5	94	141	161
173	3.04065	0.048	2.5	111	277	192
174	5.26374	0.02065	8.45	174.493	2656.67	300.825
175	1.44864	0.025	2.7	69	1918	138
176	6.83475	0.0355427	8.2	312.065	340	538
177	9.18801	0.0360204	9.8	309	1352	618
178	9.18801	0.047263	8.3	228	461	456
179	6.83475	0.0482584	10.2	310.5	315	621
180	9.18801	0.0380219	5.9	212	1504	424
181	9.18801	0.0492903	7.2	308.5	4	617
182	9.18801	0.0527466	9.6	271	182	542
183	9.18801	0.05676	8.8	302	666	604
184	9.18801	0.012103	6.7	81.0901	191.596	277.404
185	9.18801	0.0351621	6.4	130.56	128.726	383.274
186	9.18801	0.049286	8.6	231.048	473.266	730.734
187	9.18801	0.048284	7.2	347.645	507.939	644.061
188	9.18801	0.0528748	7.2	380.698	979.105	748.895
189	9.18801	0.0377016	17.8	622.5	4178	1245
190	9.18801	0.0183271	12.8	388	2643	776
191	9.18801	0.0204756	7.8	172.5	394	345
192	9.18801	0.020914	7.5	228	1639	456
193	9.18801	0.0208356	9.8	220	2083	440
194	9.18801	0.0224486	9.4	312	1100	624
195	9.18801	0.0251459	10.6	296	934	592
196	9.18801	0.025551	12.2	360	1928	720
197	9.18801	0.0249694	9.8	288	2341	576
198	9.18801	0.0302253	13.3	398	1054	796
199	9.18801	0.0317018	6.7	217	513	434
200	9.18801	0.029605	10.4	203	1126	406
201	9.18801	0.0344292	5.5	155	699	310
202	9.18801	0.03487	7.8	283.5	2053	567
203	9.18801	0.0512216	5.6	219.5	1376	439
204	3.90323	0.0460688	13.8	130	758.593	461.407
205	3.90323	0.0465864	12.5	110	704.293	515.707
206	3.90323	0.0465864	12.5	100	704.293	515.707
207	3.90323	0.0468452	12.7	128	672.619	547.381
208	2.92813	0.0418562	2.25	94.1766	548.43	182.81
209	2.92813	0.0431281	2.25	97.0383	503.55	167.85
210	2.92813	0.0460187	3.3	164.175	985.05	328.35
211	3.79053	0.0345	4	131.1	647.984	226.016
212	3.79053	0.051	3.8	193.8	957.889	334.111
213	3.79053	0.057	4.5	256.5	1267.79	442.206
214	2.78656	0.0238	2.2	73.25	258.529	172.353
215	2.78656	0.0321562	5.4	57.11	970.87	171.33
216	2.78656	0.0255	3.4	79.48	280.518	187.012
217	3.51863	0.0453292	5.9	100	1994.46	971.543
218	2.90412	0.0475115	6.5	448.756	683.345	773.655
219	3.8685	0.0486569	3.6	175.165	106.988	299.812
220	3.8685	0.045664	1.7	77.6287	108.44	143.16
221	3.85112	0.002163	4.17	132	499	15.55
222	3.85112	0.0201239	4.72	142	1515	219.707
223	3.85112	0.044194	3.61	160	789	582.8
224	0.415128	0.0367157	3	110.147	541.074	231.889
225	-2.05323	0.018135	6.6	119.691	732.6	257.4
226	1.95283	0.0255	3	76.5	1620	180
227	1.33198	0.0348472	4.5	156.812	1017.16	339.053
228	1.33198	0.0367157	3	110.147	541.074	231.889
229	1.95283	0.036	3	108	960	240
230	1.95283	0.0441448	2.3	101.533	154.553	188.898
231	1.44864	0.0316637	2.9	205.38	910	231
232	1.44864	0.0326685	3.5	242.6	970	243
233	1.44864	0.0331378	1.6	121.8	460	120
234	3.8685	0.00280875	1.8	6.3	2507.4	12.6
235	3.8685	0.0113858	2.8	39.48	5185.04	78.96
236	3.8685	0.012792	2.8	43.68	2096.64	87.36
237	3.8685	0.0251526	3.8	95.5797	740.05	209.95
238	3.8685	0.026365	4.8	136.224	783.552	272.448
239	3.8685	0.0275634	2.2	65.274	375.452	130.548
240	3.8685	0.0314392	2.6	83.538	300.924	167.076
241	3.8685	0.0313582	1.5	47.0374	391.05	103.95
242	3.8685	0.0355027	5.1	181.064	1737.16	404.838
243	3.8685	0.0355027	5.1	181.064	1737.16	404.838
244	3.8685	0.0360407	3.5	126.142	1360.41	284.585
245	3.8685	0.041447	3	130.2	579.6	260.4
246	3.8685	0.041652	1.9	79.1388	810.16	177.84
247	3.8685	0.0427841	4.4	188.25	1607.06	416.944
248	3.8685	0.0441945	2.4	115.92	776.16	231.84
249	3.8685	0.0441945	2.4	115.92	776.16	231.84
250	3.8685	0.0451361	6	301.41	2457.18	602.82
251	3.8685	0.0510881	2	110.7	678.6	221.4
252	3.8685	0.0535641	3.7	198.187	881.895	413.105
253	3.8685	0.0552531	2.6	143.658	1038.34	313.664
254	3.8685	0.0552531	2.6	143.658	1038.34	313.664
255	3.8685	0.057057	2.2	137.94	978.12	275.88
256	3.8685	0.062868	2.6	163.457	1000.48	351.52
257	3.8685	0.0750641	3.8	285.244	1015.06	580.944
258	3.8685	0.0750641	3.8	285.244	1015.06	580.944
259	3.8685	0.0926894	7.4	685.901	1759.13	1348.87
260	3.8685	0.0973879	1.8	175.298	414.288	341.712
261	3.8685	0.0973879	1.8	175.298	414.288	341.712
262	3.8685	0.105462	4.7	495.669	2075.24	1026.76
263	3.8685	0.105462	4.7	495.669	2075.24	1026.76
264	3.15232	0.01512	16.5	250.4	5344.9	430.104
265	3.15232	0.02205	15.1	335.8	6220.99	574.014
266	3.90323	0.04396	2.5	109.8	1560.53	189.468

## Sheet: Figure 7
	scenario	pop	year_begin	PredCmass	PredCmass.hi	PredCmass.lo
1	rcp26	Pop5	2010	4.58609	5.76302	3.40915
2	rcp26	Pop5	2020	4.54016	5.74	3.34031
3	rcp26	Pop5	2030	4.32057	5.46926	3.17188
4	rcp26	Pop5	2040	4.4461	5.63904	3.25316
5	rcp26	Pop5	2050	3.62341	4.63429	2.61252
6	rcp26	Pop5	2060	4.29345	5.44242	3.14448
7	rcp26	Pop5	2070	4.22228	5.34285	3.10171
8	rcp26	Pop5	2080	4.13195	5.2309	3.033
9	rcp26	Pop5	2090	4.31913	5.45678	3.18147
10	rcp26	Pop5	2100	4.20905	5.31049	3.10761
11	rcp26	Pop20	2010	4.58609	5.76302	3.40915
12	rcp26	Pop20	2020	4.57477	5.78199	3.36755
13	rcp26	Pop20	2030	4.607	5.81387	3.40013
14	rcp26	Pop20	2040	5.00786	6.31697	3.69875
15	rcp26	Pop20	2050	4.19038	5.31404	3.06673
16	rcp26	Pop20	2060	5.1236	6.43762	3.80959
17	rcp26	Pop20	2070	5.05543	6.3386	3.77225
18	rcp26	Pop20	2080	5.02818	6.29782	3.75854
19	rcp26	Pop20	2090	5.3427	6.6724	4.013
20	rcp26	Pop20	2100	5.20143	6.48182	3.92104
21	rcp26	Pop150	2010	4.58609	5.76302	3.40915
22	rcp26	Pop150	2020	4.60179	5.81435	3.38924
23	rcp26	Pop150	2030	4.86787	6.12361	3.61214
24	rcp26	Pop150	2040	5.5311	6.93978	4.12241
25	rcp26	Pop150	2050	4.75868	5.98567	3.53169
26	rcp26	Pop150	2060	5.9572	7.42118	4.49323
27	rcp26	Pop150	2070	5.89682	7.32743	4.46621
28	rcp26	Pop150	2080	5.99878	7.43249	4.56508
29	rcp26	Pop150	2090	6.47612	7.99467	4.95757
30	rcp26	Pop150	2100	6.3443	7.8092	4.87939
31	rcp26	Pop300	2010	4.58609	5.76302	3.40915
32	rcp26	Pop300	2020	4.60294	5.81568	3.3902
33	rcp26	Pop300	2030	4.88151	6.13946	3.62355
34	rcp26	Pop300	2040	5.55977	6.97319	4.14634
35	rcp26	Pop300	2050	4.79609	6.02923	3.56294
36	rcp26	Pop300	2060	6.00459	7.47605	4.53313
37	rcp26	Pop300	2070	5.94434	7.38217	4.50652
38	rcp26	Pop300	2080	6.05428	7.49622	4.61234
39	rcp26	Pop300	2090	6.54	8.0679	5.0121
40	rcp26	Pop300	2100	6.40784	7.88204	4.93364
41	rcp45	Pop5	2010	4.58096	5.75632	3.4056
42	rcp45	Pop5	2020	4.55016	5.73512	3.36521
43	rcp45	Pop5	2030	4.26981	5.41694	3.12268
44	rcp45	Pop5	2040	4.14252	5.28862	2.99642
45	rcp45	Pop5	2050	4.25991	5.4566	3.06321
46	rcp45	Pop5	2060	4.60084	5.91372	3.28796
47	rcp45	Pop5	2070	4.52605	5.8175	3.2346
48	rcp45	Pop5	2080	4.47435	5.75029	3.19841
49	rcp45	Pop5	2090	4.08845	5.28817	2.88873
50	rcp45	Pop5	2100	4.29568	5.54345	3.04791
51	rcp45	Pop20	2010	4.58096	5.75632	3.4056
52	rcp45	Pop20	2020	4.65252	5.85674	3.44829
53	rcp45	Pop20	2030	4.56311	5.77081	3.3554
54	rcp45	Pop20	2040	4.67219	5.92951	3.41487
55	rcp45	Pop20	2050	4.98689	6.33461	3.63917
56	rcp45	Pop20	2060	5.51309	7.01952	4.00666
57	rcp45	Pop20	2070	5.53926	7.04414	4.03439
58	rcp45	Pop20	2080	5.63927	7.15353	4.12502
59	rcp45	Pop20	2090	5.20917	6.63465	3.7837
60	rcp45	Pop20	2100	5.58525	7.09215	4.07835
61	rcp45	Pop150	2010	4.58096	5.75632	3.4056
62	rcp45	Pop150	2020	4.74113	5.96112	3.52113
63	rcp45	Pop150	2030	4.83712	6.09672	3.57751
64	rcp45	Pop150	2040	5.17476	6.52978	3.81975
65	rcp45	Pop150	2050	5.73781	7.23002	4.2456
66	rcp45	Pop150	2060	6.54306	8.25352	4.8326
67	rcp45	Pop150	2070	6.78115	8.52742	5.03489
68	rcp45	Pop150	2080	7.11319	8.90581	5.32057
69	rcp45	Pop150	2090	6.71283	8.41796	5.0077
70	rcp45	Pop150	2100	7.36169	9.19903	5.52436
71	rcp45	Pop300	2010	4.58096	5.75632	3.4056
72	rcp45	Pop300	2020	4.74837	5.96952	3.52721
73	rcp45	Pop300	2030	4.85276	6.11496	3.59057
74	rcp45	Pop300	2040	5.20429	6.56441	3.84416
75	rcp45	Pop300	2050	5.78704	7.28807	4.28601
76	rcp45	Pop300	2060	6.60755	8.33031	4.88479
77	rcp45	Pop300	2070	6.85793	8.6186	5.09727
78	rcp45	Pop300	2080	7.20399	9.01302	5.39496
79	rcp45	Pop300	2090	6.80662	8.52854	5.0847
80	rcp45	Pop300	2100	7.47773	9.33619	5.61927
81	rcp85	Pop5	2010	4.6024	5.78518	3.41962
82	rcp85	Pop5	2020	4.00583	5.08727	2.92439
83	rcp85	Pop5	2030	4.12324	5.27277	2.97371
84	rcp85	Pop5	2040	3.7034	4.80344	2.60337
85	rcp85	Pop5	2050	4.07704	5.33066	2.82341
86	rcp85	Pop5	2060	3.56539	4.7589	2.37188
87	rcp85	Pop5	2070	3.34946	4.50993	2.18898
88	rcp85	Pop5	2080	2.93246	4.00066	1.86426
89	rcp85	Pop5	2090	3.36458	4.53476	2.1944
90	rcp85	Pop5	2100	4.14003	5.49336	2.78671
91	rcp85	Pop20	2010	4.6024	5.78518	3.41962
92	rcp85	Pop20	2020	4.17592	5.29193	3.05991
93	rcp85	Pop20	2030	4.59653	5.84576	3.3473
94	rcp85	Pop20	2040	4.33767	5.57111	3.10424
95	rcp85	Pop20	2050	5.02385	6.48862	3.55908
96	rcp85	Pop20	2060	4.66856	6.11752	3.2196
97	rcp85	Pop20	2070	4.63975	6.10083	3.17867
98	rcp85	Pop20	2080	4.39449	5.80443	2.98456
99	rcp85	Pop20	2090	5.1251	6.7068	3.5434
100	rcp85	Pop20	2100	6.34023	8.20585	4.47462
101	rcp85	Pop150	2010	4.6024	5.78518	3.41962
102	rcp85	Pop150	2020	4.32258	5.46632	3.17885
103	rcp85	Pop150	2030	5.04858	6.38611	3.71105
104	rcp85	Pop150	2040	5.01916	6.38724	3.65107
105	rcp85	Pop150	2050	6.17597	7.88518	4.46676
106	rcp85	Pop150	2060	6.21388	8.0137	4.41406
107	rcp85	Pop150	2070	6.64364	8.57005	4.71722
108	rcp85	Pop150	2080	6.76909	8.7323	4.80588
109	rcp85	Pop150	2090	7.82873	10.0406	5.61691
110	rcp85	Pop150	2100	9.1139	11.625	6.60279
111	rcp85	Pop300	2010	4.6024	5.78518	3.41962
112	rcp85	Pop300	2020	4.33169	5.47693	3.18646
113	rcp85	Pop300	2030	5.07551	6.41774	3.73328
114	rcp85	Pop300	2040	5.066	6.44277	3.68922
115	rcp85	Pop300	2050	6.24963	7.97424	4.52502
116	rcp85	Pop300	2060	6.31504	8.13789	4.49219
117	rcp85	Pop300	2070	6.78151	8.73993	4.82308
118	rcp85	Pop300	2080	6.92085	8.91945	4.92225
119	rcp85	Pop300	2090	7.99537	10.2461	5.74468
120	rcp85	Pop300	2100	9.39012	11.9657	6.81451

## Sheet: Supplementary Figure 1
scenario	pop	year_begin	Totalarea
rcp26	Pop5	2010	2.5892
rcp26	Pop5	2020	2.49033
rcp26	Pop5	2030	2.4093
rcp26	Pop5	2040	2.42731
rcp26	Pop5	2050	2.13192
rcp26	Pop5	2060	2.39293
rcp26	Pop5	2070	2.40357
rcp26	Pop5	2080	2.38313
rcp26	Pop5	2090	2.46311
rcp26	Pop5	2100	2.47225
rcp26	Pop20	2010	2.5892
rcp26	Pop20	2020	2.50317
rcp26	Pop20	2030	2.51939
rcp26	Pop20	2040	2.64036
rcp26	Pop20	2050	2.35297
rcp26	Pop20	2060	2.71762
rcp26	Pop20	2070	2.73544
rcp26	Pop20	2080	2.7476
rcp26	Pop20	2090	2.88529
rcp26	Pop20	2100	2.89631
rcp26	Pop150	2010	2.5892
rcp26	Pop150	2020	2.51387
rcp26	Pop150	2030	2.62602
rcp26	Pop150	2040	2.85145
rcp26	Pop150	2050	2.58921
rcp26	Pop150	2060	3.06771
rcp26	Pop150	2070	3.09805
rcp26	Pop150	2080	3.17766
rcp26	Pop150	2090	3.39435
rcp26	Pop150	2100	3.43031
rcp26	Pop300	2010	2.5892
rcp26	Pop300	2020	2.51437
rcp26	Pop300	2030	2.63207
rcp26	Pop300	2040	2.864
rcp26	Pop300	2050	2.60562
rcp26	Pop300	2060	3.08908
rcp26	Pop300	2070	3.12018
rcp26	Pop300	2080	3.20417
rcp26	Pop300	2090	3.42536
rcp26	Pop300	2100	3.46256
rcp45	Pop5	2010	2.5892
rcp45	Pop5	2020	2.52825
rcp45	Pop5	2030	2.37483
rcp45	Pop5	2040	2.28155
rcp45	Pop5	2050	2.28107
rcp45	Pop5	2060	2.3461
rcp45	Pop5	2070	2.32476
rcp45	Pop5	2080	2.31374
rcp45	Pop5	2090	2.16432
rcp45	Pop5	2100	2.23511
rcp45	Pop20	2010	2.5892
rcp45	Pop20	2020	2.56954
rcp45	Pop20	2030	2.48612
rcp45	Pop20	2040	2.47984
rcp45	Pop20	2050	2.55486
rcp45	Pop20	2060	2.68404
rcp45	Pop20	2070	2.70218
rcp45	Pop20	2080	2.75665
rcp45	Pop20	2090	2.59493
rcp45	Pop20	2100	2.73156
rcp45	Pop150	2010	2.5892
rcp45	Pop150	2020	2.60686
rcp45	Pop150	2030	2.59711
rcp45	Pop150	2040	2.67919
rcp45	Pop150	2050	2.85337
rcp45	Pop150	2060	3.08458
rcp45	Pop150	2070	3.19125
rcp45	Pop150	2080	3.34798
rcp45	Pop150	2090	3.20378
rcp45	Pop150	2100	3.45049
rcp45	Pop300	2010	2.5892
rcp45	Pop300	2020	2.6101
rcp45	Pop300	2030	2.60396
rcp45	Pop300	2040	2.69172
rcp45	Pop300	2050	2.87375
rcp45	Pop300	2060	3.11022
rcp45	Pop300	2070	3.2221
rcp45	Pop300	2080	3.38534
rcp45	Pop300	2090	3.24262
rcp45	Pop300	2100	3.4981
rcp85	Pop5	2010	2.5892
rcp85	Pop5	2020	2.29814
rcp85	Pop5	2030	2.26624
rcp85	Pop5	2040	2.04384
rcp85	Pop5	2050	2.0811
rcp85	Pop5	2060	1.83204
rcp85	Pop5	2070	1.73614
rcp85	Pop5	2080	1.58628
rcp85	Pop5	2090	1.73379
rcp85	Pop5	2100	1.99836
rcp85	Pop20	2010	2.5892
rcp85	Pop20	2020	2.3634
rcp85	Pop20	2030	2.44295
rcp85	Pop20	2040	2.28029
rcp85	Pop20	2050	2.41907
rcp85	Pop20	2060	2.21471
rcp85	Pop20	2070	2.1816
rcp85	Pop20	2080	2.08975
rcp85	Pop20	2090	2.34004
rcp85	Pop20	2100	2.7583
rcp85	Pop150	2010	2.5892
rcp85	Pop150	2020	2.423
rcp85	Pop150	2030	2.62173
rcp85	Pop150	2040	2.54599
rcp85	Pop150	2050	2.8457
rcp85	Pop150	2060	2.75911
rcp85	Pop150	2070	2.87536
rcp85	Pop150	2080	2.90967
rcp85	Pop150	2090	3.27332
rcp85	Pop150	2100	3.71671
rcp85	Pop300	2010	2.5892
rcp85	Pop300	2020	2.42702
rcp85	Pop300	2030	2.63313
rcp85	Pop300	2040	2.56496
rcp85	Pop300	2050	2.87323
rcp85	Pop300	2060	2.79468
rcp85	Pop300	2070	2.92309
rcp85	Pop300	2080	2.96204
rcp85	Pop300	2090	3.33081
rcp85	Pop300	2100	3.8119

## Sheet: Supplementary Figure 2
	StationID	est	pval	est60	pval60	est30	pval30	min	max	Rang	est60model	Site	La	Lo	Coastal.Line	Location	State	rslr
1	10	1.48098	3.4642e-47	1.79584	3.30506e-07	2.2937	0.00828837	1855	2018	163	1.79584	SAN FRANCISCO	37.807	-122.465	823	CONUS	CA	1.79584
2	12	2.86767	1.4856e-94	3.20898	7.09439e-19	4.46936	1.21531e-06	1856	2018	162	3.20898	NEW YORK (THE BATTERY)	40.7	-74.013	960	CONUS	NY	3.20898
3	112	2.09946	4.23437e-37	2.57239	5.07946e-14	2.50474	0.00801792	1898	2018	120	2.57239	FERNANDINA BEACH	30.672	-81.465	960	CONUS	FL	2.57239
4	127	2.05507	8.34926e-46	1.95283	4.04714e-10	2.77137	0.000857764	1899	2018	119	1.95283	SEATTLE	47.602	-122.338	823	CONUS	WA	1.95283
5	135	2.9623	1.93908e-48	3.90323	1.03027e-16	5.16772	1.49442e-06	1901	2018	117	3.90323	PHILADELPHIA (PIER 9N)	39.933	-75.142	960	CONUS	PA	3.90323
6	148	3.20212	4.17399e-68	3.32259	5.40099e-21	4.55168	7.31796e-08	1903	2018	115	3.32259	BALTIMORE	39.267	-76.578	960	CONUS	MD	3.32259
7	155	1.48541	7.9576e-28	1.36383	1.50423e-06	1.93629	0.0138312	1905	2018	113	1.36383	HONOLULU	21.307	-157.867	760	HI	HI	1.36383
8	158	2.20373	1.92731e-45	2.41	2.987e-12	3.32797	0.000203369	1906	2018	112	2.41	SAN DIEGO (QUARANTINE STATION)	32.713	-117.173	823	CONUS	CA	2.41
9	161	6.47767	3.38137e-73	6.83475	1.16408e-29	6.82581	1.53499e-08	1909	2018	109	6.83475	GALVESTON II, PIER 21, TX	29.31	-94.793	940	CONUS	TX	6.83475
10	180	4.10525	2.20415e-59	4.45618	5.00723e-22	4.78855	1.11386e-06	1912	2018	106	4.45618	ATLANTIC CITY	39.355	-74.418	960	CONUS	NJ	4.45618
11	183	1.87965	1.21561e-35	1.5997	3.63956e-08	3.26166	5.3943e-05	1912	2018	106	1.5997	PORTLAND (MAINE)	43.657	-70.247	960	CONUS	ME	1.5997
12	188	2.40977	5.86999e-51	2.90412	1.75861e-22	3.99234	2.28768e-08	1913	2018	105	2.90412	KEY WEST	24.555	-81.807	940	CONUS	FL	2.90412
13	224	3.44624	5.03789e-31	3.77338	3.04541e-20	5.50574	3.39847e-10	1919	2018	99	3.77338	LEWES (BREAKWATER HARBOR)	38.782	-75.12	960	CONUS	DE	3.77338
14	225	-0.37035	0.00427186	-0.884345	0.00308173	-1.49073	0.0271685	1919	2018	99	-0.884345	KETCHIKAN	55.332	-131.625	821	AK	AK	-0.884345
15	234	3.29108	7.93849e-45	3.44828	1.57822e-20	4.5004	5.03847e-07	1922	2018	96	3.44828	CHARLESTON I	32.782	-79.925	960	CONUS	SC	3.44828
16	235	2.81563	1.62304e-45	2.78656	7.92476e-18	4.92363	2.62779e-09	1921	2018	97	2.78656	BOSTON	42.353	-71.053	960	CONUS	MA	2.78656
17	245	1.03759	4.27714e-14	1.3915	3.7069e-07	2.32033	0.00243783	1924	2018	94	1.3915	LOS ANGELES	33.72	-118.272	823	CONUS	CA	1.3915
18	246	2.39958	3.94023e-29	2.74685	1.32465e-13	5.18128	2.08305e-08	1924	2018	94	2.74685	PENSACOLA	30.403	-87.21	940	CONUS	FL	2.74685
19	256	2.04964	2.1957e-29	2.08525	1.79375e-11	1.76895	0.0195631	1925	2018	93	2.08525	LA JOLLA (SCRIPPS PIER)	32.867	-117.257	823	CONUS	CA	2.08525
20	266	-2.80871	7.1623e-09	-2.80871	7.1623e-09	-4.16279	1.60191e-05	1964	2018	54	-4.11394	SEWARD	60.12	-149.427	821	AK	AK	-4.11394
21	299	4.64813	6.27712e-52	5.08942	1.44151e-26	6.74556	1.36758e-10	1928	2018	90	5.08942	SEWELLS POINT, HAMPTON ROADS	36.947	-76.33	960	CONUS	VA	5.08942
22	300	3.15408	2.052e-27	2.67634	7.377e-13	3.07486	0.000880235	1927	2018	91	2.67634	HILO, HAWAII ISLAND	19.73	-155.055	760	HI	HI	2.67634
23	311	3.64973	2.67273e-45	3.7419	1.25925e-21	5.41929	3.21988e-09	1929	2018	89	3.7419	ANNAPOLIS (NAVAL ACADEMY)	38.983	-76.48	960	CONUS	MD	3.7419
24	332	2.16617	1.42256e-29	1.6353	4.9638e-09	3.66348	3.95046e-07	1930	2018	88	1.6353	EASTPORT	44.903	-66.982	960	CONUS	ME	1.6353
25	351	2.76568	1.34142e-40	2.94104	1.14068e-20	4.41411	7.64944e-09	1931	2018	87	2.94104	NEWPORT	41.505	-71.327	960	CONUS	RI	2.94104
26	360	3.2031	1.42071e-30	3.47868	1.90339e-14	4.93433	1.99849e-05	1931	2018	87	3.47868	WASHINGTON DC	38.873	-77.022	960	CONUS	DC	3.47868
27	366	4.08641	6.38778e-45	4.08512	1.52087e-22	5.94192	9.46894e-10	1933	2018	85	4.08512	SANDY HOOK	40.467	-74.008	960	CONUS	NJ	4.08512
28	367	2.88938	2.26609e-36	3.04065	3.67394e-17	5.19338	2.17496e-09	1933	2018	85	3.04065	WOODS HOLE (OCEAN. INST.)	41.523	-70.672	960	CONUS	MA	3.04065
29	377	1.55529	5.03048e-16	1.34424	2.2809e-05	2.50455	0.00279479	1933	2018	85	1.34424	SANTA MONICA (MUNICIPAL PIER)	34.008	-118.5	823	CONUS	CA	1.34424
30	378	-0.752691	1.29411e-05	-0.826359	0.00462115	-0.965086	0.236091	1933	2018	85	-0.826359	CRESCENT CITY	41.745	-124.182	823	CONUS	CA	-0.826359
31	384	1.17321	3.98837e-11	1.17223	0.000153398	2.25645	0.00404587	1934	2018	84	1.17223	FRIDAY HARBOR (OCEAN. LABS.)	48.547	-123.01	823	CONUS	WA	1.17223
32	385	-1.69174	5.97542e-16	-2.05323	1.52641e-09	-1.45444	0.0724409	1935	2018	83	-2.05323	NEAH BAY	48.367	-124.612	823	CONUS	WA	-2.05323
33	395	3.17051	1.11054e-33	3.56423	2.12555e-21	4.45103	9.70408e-07	1935	2018	83	3.56423	FORT PULASKI	32.033	-80.902	960	CONUS	GA	3.56423
34	396	2.37012	4.22626e-20	2.88259	2.64611e-13	4.17327	2.19652e-05	1936	2018	82	2.88259	WILMINGTON	34.227	-77.953	960	CONUS	NC	2.88259
35	405	-13.281	5.59985e-72	-13.8652	7.3737e-50	-14.8395	4.50901e-19	1936	2018	82	-13.8652	JUNEAU	58.298	-134.412	821	AK	AK	-13.8652
36	412	3.75725	5.12733e-37	4.06166	1.12545e-21	5.8098	1.54488e-09	1938	2018	80	4.06166	SOLOMON'S ISLAND (BIOL. LAB.)	38.317	-76.452	960	CONUS	MD	4.06166
37	426	-2.43678	4.13432e-23	-2.75079	3.39929e-14	-3.5129	0.000194714	1938	2018	80	-2.75079	SITKA	57.052	-135.342	821	AK	AK	-2.75079
38	428	2.07151	7.54272e-18	2.62382	1.32615e-13	4.49983	6.63262e-06	1939	2018	79	2.62382	CEDAR KEY II	29.135	-83.032	940	CONUS	FL	2.62382
39	429	2.65416	3.16459e-29	2.92813	1.45342e-17	4.65388	3.83492e-08	1939	2018	79	2.92813	NEW LONDON	41.36	-72.09	960	CONUS	CT	2.92813
40	430	2.26967	1.58552e-20	2.41938	4.09215e-14	4.49822	1.41849e-07	1939	2017	78	2.41938	PROVIDENCE (STATE PIER)	41.807	-71.4	960	CONUS	PI	2.41938
41	437	0.808883	0.000270687	0.839483	0.0123843	1.38995	0.141991	1940	2018	78	0.839483	ALAMEDA (NAVAL AIR STATION)	37.772	-122.298	823	CONUS	CA	0.839483
42	445	-8.16939	4.95701e-36	-10.2364	4.5911e-29	-14.8911	2.83171e-17	1940	2018	78	-10.2364	YAKUTAT	59.548	-139.733	821	AK	AK	-10.2364
43	487	-1.35787	2.7683e-07	-2.5896	4.49001e-13	-2.69437	0.000781479	1944	2018	74	-2.5896	ADAK SWEEPER COVE	51.863	-176.632	820	AK	AK	-2.5896
44	495	-17.8321	1.05197e-53	-18.5554	2.58314e-38	-21.4432	6.03104e-23	1945	2018	73	-18.5554	SKAGWAY	59.45	-135.327	821	AK	AK	-18.5554
45	497	4.04743	1.8853e-31	4.52803	2.72343e-26	5.71613	4.4175e-11	1945	2018	73	4.52803	PORT ISABEL	26.06	-97.215	940	CONUS	TX	4.52803
46	508	0.968774	2.5674e-06	0.825894	0.00335924	1.7733	0.0227409	1946	2018	72	0.825894	PORT SAN LUIS	35.177	-120.76	823	CONUS	CA	0.825894
47	519	3.18531	8.31656e-22	3.5111	5.05127e-17	5.41896	1.51106e-07	1948	2018	70	3.5111	MONTAUK	41.048	-71.96	960	CONUS	NY	3.5111
48	520	2.7823	3.43323e-30	3.09228	2.69511e-26	4.11653	1.1042e-10	1947	2018	71	3.09228	ST. PETERSBURG	27.76	-82.627	940	CONUS	FL	3.09228
49	521	2.10231	5.65322e-13	1.90548	9.45115e-09	2.0834	0.0177795	1951	2018	67	1.90548	KAHULUI HARBOR, MAUI ISLAND	20.895	-156.477	760	HI	HI	1.90548
50	525	2.25684	4.93851e-23	2.0472	2.64255e-15	3.15215	7.08244e-06	1948	2018	70	2.0472	BAR HARBOR, FRENCHMAN BAY, ME	44.392	-68.205	960	CONUS	ME	2.0472
51	526	9.10475	3.00161e-44	9.18801	9.50885e-34	8.26589	6.18171e-13	1947	2018	71	9.18801	GRAND ISLE	29.263	-89.957	940	CONUS	LA	9.18801
52	538	5.60831	4.25222e-22	6.46636	1.80542e-19	9.33754	2.88621e-10	1948	2016	68	6.46636	ROCKPORT	28.022	-97.047	940	CONUS	TX	6.46636
53	566	3.09528	1.15969e-07	3.09528	1.15969e-07	-0.347035	0.652207	1965	2018	53	-0.869597	CORDOVA	60.558	-145.752	821	AK	AK	-0.869597
54	567	-8.92267	1.05967e-13	-8.92267	1.05967e-13	-8.38393	2.7193e-11	1985	2018	33	-7.70297	KODIAK ISLAND, WOMENS BAY	57.732	-152.512	821	AK	AK	-7.70297
55	636	3.64403	1.19115e-27	3.74602	3.41035e-23	5.02411	6.55021e-10	1952	2018	66	3.74602	KIPTOPEKE BEACH	37.165	-75.988	960	CONUS	VA	3.74602
56	756	1.70679	1.38674e-09	1.59441	6.69612e-08	2.36147	0.00171954	1955	2018	63	1.59441	NAWILIWILI BAY, KAUAI ISLAND	21.953	-159.355	760	HI	HI	1.59441
57	757	-4.53559	8.08592e-18	-4.4272	4.40404e-16	-1.0594	0.175504	1956	2018	62	-4.4272	UNALASKA	53.88	-166.537	820	AK	AK	-4.4272
58	786	3.98183	2.18107e-07	3.98183	2.18107e-07	4.38324	2.78378e-06	1985	2017	32	3.15232	REEDY POINT	39.558	-75.573	960	CONUS	DE	3.15232
59	823	1.4681	9.8418e-07	1.4681	9.8418e-07	2.1816	0.00585313	1958	2018	60	1.4681	MOKUOLOE ISLAND	21.432	-157.79	760	HI	HI	1.4681
60	828	6.72647	1.03169e-21	6.72647	1.03169e-21	4.41798	0.000163761	1958	2010	52	6.72647	GALVESTON I, PLEASURE PIER, TX	29.285	-94.788	940	CONUS	TX	6.72647
61	1067	-1.5144	0.0150777	-1.5144	0.0150777	-3.52882	0.000588637	1965	2018	53	-3.57491	ANCHORAGE	61.238	-149.89	821	AK	AK	-3.57491
62	1068	2.88897	4.86754e-12	2.88897	4.86754e-12	4.30714	2.40935e-06	1965	2018	53	3.08761	BRIDGEPORT	41.173	-73.182	960	CONUS	CT	3.08761
63	1070	-9.89668	1.60078e-25	-9.89668	1.60078e-25	-8.57007	1.37869e-10	1966	2018	52	-7.86123	SELDOVIA	59.44	-151.72	821	AK	AK	-7.86123
64	1106	3.15913	4.30131e-14	3.15913	4.30131e-14	5.42417	3.02422e-11	1966	2018	52	4.03737	FORT MYERS	26.647	-81.87	940	CONUS	FL	4.03737
65	1107	2.76621	2.14251e-13	2.76621	2.14251e-13	4.81407	3.2292e-11	1966	2018	52	3.51863	NAPLES	26.132	-81.807	940	CONUS	FL	3.51863
66	1111	3.73097	1.40417e-20	3.73097	1.40417e-20	5.13386	5.02597e-10	1965	2018	53	3.79053	NANTUCKET ISLAND	41.285	-70.097	960	CONUS	MA	3.79053
67	1153	4.58549	6.27576e-17	4.58549	6.27576e-17	6.05524	3.75393e-11	1966	2018	52	4.57394	CAPE MAY	38.968	-74.96	960	CONUS	NJ	4.57394
68	1156	3.72427	2.4294e-12	3.72427	2.4294e-12	5.08837	2.1849e-07	1967	2018	51	3.75185	DAUPHIN ISLAND	30.25	-88.075	940	CONUS	AL	3.75185
69	1193	2.60292	3.34648e-08	2.60292	3.34648e-08	4.3967	7.02313e-07	1968	2018	50	3.16377	APALACHICOLA	29.727	-84.982	940	CONUS	FL	3.16377
70	1196	1.73384	3.91398e-05	1.73384	3.91398e-05	2.7754	0.00254065	1967	2018	51	1.78526	SOUTH BEACH	44.625	-124.042	823	CONUS	OR	1.78526
71	1269	0.92288	0.0342759	0.92288	0.0342759	1.16396	0.246933	1971	2018	47	0.415128	CHARLESTON II	43.345	-124.322	823	CONUS	OR	0.415128
72	1295	3.98597	1.13316e-14	3.98597	1.13316e-14	5.22556	4.89111e-10	1971	2018	47	3.8685	CAMBRIDGE II	38.573	-76.068	960	CONUS	MD	3.8685
73	1325	1.85229	0.000105267	1.85229	0.000105267	2.24229	0.0080418	1972	2018	46	1.33198	PORT TOWNSEND	48.112	-122.757	823	CONUS	WA	1.33198
74	1350	-10.8768	1.95603e-49	-10.8768	1.95603e-49	-12.2959	7.74894e-25	1973.04	2018.96	45.9166	-11.0291	NIKISKI, ALASKA	60.683	-151.397	821	AK	AK	-11.0291
75	1352	1.51397	0.000631298	1.51397	0.000631298	1.95847	0.00744836	1974	2018	44	1.09066	MONTEREY	36.605	-121.887	823	CONUS	CA	1.09066
76	1353	-5.96197	9.55488e-12	-5.96197	9.55488e-12	-8.76734	8.76226e-13	1975	2018	43	-8.02896	VALDEZ	61.125	-146.362	821	AK	AK	-8.02896
77	1394	2.08892	5.36911e-05	2.08892	5.36911e-05	3.08122	0.000143384	1975	2018	43	2.04528	POINT REYES	37.995	-122.977	823	CONUS	CA	2.04528
78	1444	2.58182	0.000103397	2.58182	0.000103397	2.3795	0.00590599	1978	2018	40	1.44864	SPRINGMAID PIER	33.655	-78.918	960	CONUS	SC	1.44864
79	1634	2.15476	0.0121314	2.15476	0.0121314	2.58151	0.00837423	1985	2018	33	1.6204	SAND POINT, POPOF IS., AK	55.337	-160.502	821	AK	AK	1.6204
80	1635	6.03996	2.66032e-11	6.03996	2.66032e-11	6.44286	7.65657e-10	1985	2016	31	4.90351	CHESAPEAKE BAY BR. TUN.	36.967	-76.113	960	CONUS	VA	4.90351
81	1636	4.99971	2.12475e-09	4.99971	2.12475e-09	5.34681	4.1016e-09	1985	2018	33	3.97159	DUCK PIER OUTSIDE	36.183	-75.747	960	CONUS	NC	3.97159
82	1637	4.78625	1.33188e-07	4.78625	1.33188e-07	5.20511	3.07609e-06	1985	2018	33	3.85112	BERGEN POINT, STATEN IS.	40.637	-74.142	960	CONUS	NY	3.85112
83	1638	4.70499	1.67464e-07	4.70499	1.67464e-07	6.04446	6.59984e-07	1985	2018	33	4.56478	CLEARWATER BEACH	27.978	-82.832	940	CONUS	FL	4.56478
84	1639	5.52361	2.6933e-09	5.52361	2.6933e-09	5.59516	1.03152e-07	1985	2018	33	4.18276	N. SPIT, HUMBOLDT BAY	40.767	-124.217	823	CONUS	CA	4.18276
85	1641	3.874	3.08005e-14	3.874	3.08005e-14	4.43314	6.35978e-14	1985.04	2018.96	33.9166	3.19475	PANAMA CITY, ST.ANDREWS BAY, FL	30.152	-85.667	940	CONUS	FL	3.19475
86	1696	3.71115	2.84783e-08	3.71115	2.84783e-08	4.42996	0.000140668	1974	2018	44	3.19204	LAKE WORTH PIER	26.612	-80.033	960	CONUS	FL	3.19204
87	2125	0.83055	0.0273135	0.83055	0.0273135	1.17098	0.040053	1978.38	2018.96	40.5833	0.421099	ARENA COVE, CALIFORNIA	38.913	-123.707	823	CONUS	CA	0.421099
88	2126	1.17488	0.0177127	1.17488	0.0177127	0.771072	0.435903	1974	2018	44	0.0810738	SANTA BARBARA, CALIFORNIA	34.408	-119.685	823	CONUS	CA	0.0810738
89	2215	4.76584	1.40641e-09	4.76584	1.40641e-09	5.16348	2.55303e-05	1979	2018	39	3.81572	BAY WAVELAND YACHT CLUB II	30.326	-89.326	940	CONUS	MS	3.81572
90	2295	3.74221	9.47821e-15	3.74221	9.47821e-15	4.575	1.99844e-09	1973	2018	45	3.31536	BEAUFORT, NORTH CAROLINA	34.72	-76.67	960	CONUS	NC	3.31536
91	2324	5.49042	2.51478e-18	5.49042	2.51478e-18	6.86653	1.62723e-11	1971	2018	47	5.26374	LEWISETTA, VIRGINIA	37.995	-76.465	960	CONUS	VA	5.26374
92	2330	1.86607	0.0312029	1.86607	0.0312029	3.25283	0.00405042	1977	2018	41	2.19119	PORT CHICAGO, CALIFORNIA	38.055	-122.04	823	CONUS	CA	2.19119

## Sheet: Supplementary Table 1
Core No	References	Location	Site Name	La	Lo	MAT	MAP	Vegetation	Treatment	Salinity	C accumulation rate	Note 1	Note 2
73	Callaway et al. 2012	San Francisco Bay Estuary, CA	Cogswell Marsh1	37.6263	-122.146	14.9976	756.921	Saltmarsh	Restored	40		TOC from LOI	No SAR data
74	Callaway et al. 2012	San Francisco Bay Estuary, CA	Cogswell Marsh2	37.6263	-122.146	14.9976	756.921	Saltmarsh	Restored	40		TOC from LOI	No SAR data
75	Callaway et al. 2012	San Francisco Bay Estuary, CA	Cogswell Marsh3	37.6263	-122.146	14.9976	756.921	Saltmarsh	Restored	40		TOC from LOI	No SAR data
84	Callaway et al. 2012	San Francisco Bay Estuary, CA	Muzzi Marsh1	37.9383	-122.509	14.9976	756.921	Saltmarsh	Restored	40		TOC from LOI	No SAR data
85	Callaway et al. 2012	San Francisco Bay Estuary, CA	Muzzi Marsh2	37.9383	-122.509	14.9976	756.921	Saltmarsh	Restored	40		TOC from LOI	No SAR data
86	Callaway et al. 2012	San Francisco Bay Estuary, CA	Muzzi Marsh3	37.9383	-122.509	14.9976	756.921	Saltmarsh	Restored	40		TOC from LOI	No SAR data
153	Drexler et al. 2013	Lower Waccamaw River, SC	Bird Field	33.4936	-79.1743	18.5369	1302.7	Tidal Freshwater Wetland	Deeply flooded	0.2	100		No SAR data
158	Drexler et al. 2013	Lower Waccamaw River, SC	Sandy island managed1	33.5198	-79.1441	18.5369	1302.7	Tidal Freshwater Wetland	Deeply flooded	0.2	100		No SAR data
159	Drexler et al. 2013	Lower Waccamaw River, SC	Sandy island managed2	33.5198	-79.1441	18.5369	1302.7	Tidal Freshwater Wetland	Deeply flooded	0.2	100		No SAR data
333	Ward et al 1998	Chesapeake Bay, MD	N12	38.4513	-75.8225	14.2492	1137.79	Brackish	Natural	6		TOC from LOI	No SAR data
334	Ward et al 1998	Chesapeake Bay, MD	N13	38.4505	-75.8128	14.2492	1137.79	Brackish	Natural	14		TOC from LOI	No SAR data
346	Ward et al 1998	Monie Bay, MD	M17	38.225	-75.8186	14.2492	1137.79	Brackish	Natural	14		TOC from LOI	No SAR data
352	Ward et al 1998	Monie Bay, MD	MB11	38.2079	-75.8119	14.2492	1137.79	Brackish	Natural	14		TOC from LOI	No SAR data
358	Ward et al 1998	Monie Bay, MD	MB19	38.23	-75.7987	14.2492	1137.79	Brackish	Natural	14		TOC from LOI	No SAR data
220	Lynch et al. 1989	Rookery Bay, FL	10 m	26	-81.7	24.0348	1299.98	Mangrove	Natural		86		No SAR data reported, CAR assessed by 2 yrs SETs
221	Lynch et al. 1989	Rookery Bay, FL	30 m	26	-81.7	24.0348	1299.98	Mangrove	Natural		90		No SAR data reported, CAR assessed by 2 yrs SETs
222	Lynch et al. 1989	Rookery Bay, FL	50 m	26	-81.7	24.0348	1299.98	Mangrove	Natural		91		No SAR data reported, CAR assessed by 2 yrs SETs
223	Lynch et al. 1989	Rookery Bay, FL	70 m	26	-81.7	24.0348	1299.98	Mangrove	Natural		99		No SAR data reported, CAR assessed by 2 yrs SETs
177	Goodman et al. 2007	Cobscook Bay, ME	Cobscook Bay	44.8495	-67.1507	8.30189	1327.57	Saltmarsh	Natural		119.466		SAR estimated by 17 yrs SET data, BD by LOI, TOC by LOI
178	Goodman et al. 2007	Crocker Point, ME	Crocker Point	44.7252	-67.4641	8.30189	1327.57	Saltmarsh	Natural		63.0501		SAR estimated by 17 yrs SET data, BD by LOI, TOC by LOI
179	Goodman et al. 2007	Deer Meadow Marsh, ME	Deer Meadow Marsh	44.0382	-69.6097	6.70147	1272.26	Saltmarsh	Natural		120.15		SAR estimated by 17 yrs SET data, BD by LOI, TOC by LOI
180	Goodman et al. 2007	Hay Creek, ME	Hay Creek	44.5399	-67.6258	8.30189	1327.57	Saltmarsh	Natural		135.792		SAR estimated by 17 yrs SET data, BD by LOI, TOC by LOI
181	Goodman et al. 2007	Jasper Beach, ME	Jasper Beach	44.6297	-67.3828	8.30189	1327.57	Saltmarsh	Natural		59.1043		SAR estimated by 17 yrs SET data, BD by LOI, TOC by LOI
182	Goodman et al. 2007	Lowes Cove, ME	Lowes Cove	43.9361	-69.5746	9.77655	1224.83	Saltmarsh	Natural		51.6896		SAR estimated by 17 yrs SET data, BD by LOI, TOC by LOI
183	Goodman et al. 2007	Salt Bay, ME	Salt Bay	44.02	-69.5481	6.70147	1272.26	Saltmarsh	Natural		137.713		SAR estimated by 17 yrs SET data, BD by LOI, TOC by LOI
184	Goodman et al. 2007	Salt Marsh Cove, ME	Salt Marsh Cove	43.9807	-69.5717	9.77655	1224.83	Saltmarsh	Natural		117.282		SAR estimated by 17 yrs SET data, BD by LOI, TOC by LOI
185	Goodman et al. 2007	Scarborough C, ME	Scarborough C	43.5604	-70.3526	8.6542	1339.65	Saltmarsh	Natural		112.09		SAR estimated by 17 yrs SET data, BD by LOI, TOC by LOI
186	Goodman et al. 2007	Scarborough N, ME	Scarborough N	43.5604	-70.3526	8.6542	1339.65	Saltmarsh	Natural		54.5222		SAR estimated by 17 yrs SET data, BD by LOI, TOC by LOI
187	Goodman et al. 2007	Upper Maquoit Bay, ME	Upper Maquoit Bay	43.8734	-69.9841	9.77655	1224.83	Saltmarsh	Natural		55.0867		SAR estimated by 17 yrs SET data, BD by LOI, TOC by LOI
295	Richard 1978	Flax Pond, NY	edge of marsh	40.9646	-73.1431	12.8613	1226.26	Saltmarsh	Natural			LOI and TOC from BD	SAR estimated by 2 yrs SETs data
296	Richard 1978	Flax Pond, NY	established marsh	40.9646	-73.1431	12.8613	1226.26	Saltmarsh	Natural			LOI and TOC from BD	SAR estimated by 2 yrs SETs data
234	Noe et al 2016	Savannah River, GA	4	32.1674	-81.1324	18.9542	1133.39	Brackish	Natural	3.5	48		SAR estimated by 3.5 yrs SETs data
283	Redfield 1972	Barnstable, MA	100-3	41.7283	-70.2903	11.5204	1159.9	Saltmarsh	Natural	25			SAR measured by C14
284	Redfield 1972	Barnstable, MA	1060-8	41.7291	-70.3206	11.5204	1159.9	Saltmarsh	Natural	25			SAR measured by C14
285	Redfield 1972	Barnstable, MA	1400-8	41.7238	-70.2959	11.5204	1159.9	Saltmarsh	Natural	25			SAR measured by C14
286	Redfield 1972	Barnstable, MA	2200-14	41.7307	-70.3487	11.5204	1159.9	Saltmarsh	Natural	25			SAR measured by C14
287	Redfield 1972	Barnstable, MA	3170-16	41.733	-70.3835	11.5204	1159.9	Saltmarsh	Natural	25			SAR measured by C14
288	Redfield 1972	Barnstable, MA	3400-21	41.7142	-70.3653	11.5204	1159.9	Saltmarsh	Natural	25			SAR measured by C14
289	Redfield 1972	Barnstable, MA	3600-23	41.7048	-70.3601	11.5204	1159.9	Saltmarsh	Natural	25			SAR measured by C14
290	Redfield 1972	Barnstable, MA	610-5	41.7281	-70.3597	11.5204	1159.9	Saltmarsh	Natural	25			SAR measured by C14
291	Redfield 1972	Barnstable, MA	625-6	41.7186	-70.3437	11.5204	1159.9	Saltmarsh	Natural	25			SAR measured by C14
292	Redfield 1972	Barnstable, MA	Along Standy Neck	41.7224	-70.3015	11.5204	1159.9	Saltmarsh	Natural	25			SAR measured by C14
293	Redfield 1972	Barnstable, MA	Howes Island	41.7177	-70.3454	11.5204	1159.9	Saltmarsh	Natural	25			SAR measured by C14
274	Orson et al. 1990	Woodbury creek, NJ	1a15	39.8612	-75.1707	13.1994	1140.04	Tidal Freshwater Wetland	Natural	0.3	100	TOC is from BD and LOI	SAR measured by Cs137 and Pollen
275	Orson et al. 1990	Woodbury creek, NJ	1a30	39.8613	-75.171	13.1994	1140.04	Tidal Freshwater Wetland	Natural	0.3	110	TOC is from BD and LOI	SAR measured by Cs137 and Pollen
276	Orson et al. 1990	Woodbury creek, NJ	1a45	39.8614	-75.1712	13.1994	1140.04	Tidal Freshwater Wetland	Natural	0.3	128	TOC is from BD and LOI	SAR measured by Cs137 and Pollen
277	Orson et al. 1990	Woodbury creek, NJ	2a15	39.861	-75.1703	13.1994	1140.04	Tidal Freshwater Wetland	Natural	0.3	130	TOC is from BD and LOI	SAR measured by Cs137 and Pollen
81	Callaway et al. 2012	San Francisco Bay Estuary, CA	Coon Island6	38.2165	-122.302	13.8447	858.113	Saltmarsh	Natural	24	41.7	TOC from LOI	SAR measured by Pb210 and Cs137
1	Anisfeld et al. 1999	Branford, CT	Branford1	41.26	-72.8	10.6995	1283.31	Saltmarsh	Restored		198		SAR measured by Pb210 or Cs137
2	Anisfeld et al. 1999	Branford, CT	Branford2	41.26	-72.81	10.6995	1283.31	Saltmarsh	Restored		75		SAR measured by Pb210 or Cs137
3	Anisfeld et al. 1999	East, CT	East	41.27	-72.66	10.6995	1283.31	Saltmarsh	Natural	25	195		SAR measured by Pb210 or Cs137
4	Anisfeld et al. 1999	East, CT	East2	41.27	-72.67	10.6995	1283.31	Saltmarsh	Natural	25	192		SAR measured by Pb210 or Cs137
5	Anisfeld et al. 1999	Hoadley, CT	Hoadely2	41.25	-72.67	10.6995	1283.31	Saltmarsh	Natural		192		SAR measured by Pb210 or Cs137
6	Anisfeld et al. 1999	Hoadley, CT	Hoadley1	41.25	-72.66	10.6995	1283.31	Saltmarsh	Natural		154		SAR measured by Pb210 or Cs137
7	Anisfeld et al. 1999	Hoadley, CT	Hoadley3	41.25	-72.68	10.6995	1283.31	Saltmarsh	Natural		123.2		SAR measured by Pb210 or Cs137
8	Anisfeld et al. 1999	Leetes, CT	Leetes1	41.26	-72.6667	10.6995	1283.31	Saltmarsh	Restricted	25	220		SAR measured by Pb210 or Cs137
9	Anisfeld et al. 1999	Leetes, CT	Leetes2	41.26	-72.6668	10.6995	1283.31	Saltmarsh	Restricted		72		SAR measured by Pb210 or Cs137
10	Anisfeld et al. 1999	Sluice, CT	Sluice1	41.27	-72.66	10.6995	1283.31	Saltmarsh	Restricted	25	105		SAR measured by Pb210 or Cs137
11	Anisfeld et al. 1999	Sluice, CT	Sluice2	41.27	-72.67	10.6995	1283.31	Saltmarsh	Restricted	25	64		SAR measured by Pb210 or Cs137
12	Anisfeld et al. 1999	Sybil, CT	Sybil3	41.25	-72.8	10.6995	1283.31	Saltmarsh	Natural		112.5		SAR measured by Pb210 or Cs137
13	Anisfeld et al. 1999	Sybil, CT	Sybil1	41.25	-72.8	10.6995	1283.31	Brackish	Restricted		31.2		SAR measured by Pb210 or Cs137
14	Anisfeld et al. 1999	Sybil, CT	Sybil2	41.25	-72.81	10.6995	1283.31	Saltmarsh	Restricted	25	84		SAR measured by Pb210 or Cs137
15	Armentano and Woodwell 1975	Flax Pond, NY	1	40.9646	-73.1431	12.8613	1226.26	Saltmarsh	Natural		216.125	BD from nearby core	SAR measured by Pb210 or Cs137
16	Armentano and Woodwell 1975	Flax Pond, NY	2	40.9646	-73.1431	12.8613	1226.26	Saltmarsh	Natural		196		SAR measured by Pb210 or Cs137
17	Armentano and Woodwell 1975	Flax Pond, NY	3	40.9646	-73.1431	12.8613	1226.26	Saltmarsh	Natural		146		SAR measured by Pb210 or Cs137
18	Armentano and Woodwell 1975	Flax Pond, NY	4	40.9646	-73.1431	12.8613	1226.26	Saltmarsh	Natural		196.863	BD from LOI calculation	SAR measured by Pb210 or Cs137
19	Artigas et al 2015	Ecaucus, NJ	SHS	40.805	-74.0465	11.8495	1271.3	Saltmarsh	Restored		192		SAR measured by Pb210 or Cs137
20	Boyd et al. 2016	Delaware River Estuary, DE	2a	38.8747	-75.2701	14.2492	1137.79	Tidal Freshwater Wetland	Restricted	0.2	31.2442	TOC from LOI	SAR measured by Pb210 or Cs137
21	Boyd et al. 2016	Delaware River Estuary, DE	2b	38.8721	-75.2642	14.2492	1137.79	Tidal Freshwater Wetland	Restricted	0.2	157	TOC from LOI	SAR measured by Pb210 or Cs137
22	Boyd et al. 2016	Delaware River Estuary, DE	2c	38.8566	-75.2565	14.2492	1137.79	Tidal Freshwater Wetland	Restricted	0.2	38.1108	TOC from LOI	SAR measured by Pb210 or Cs137
23	Boyd et al. 2016	Delaware River Estuary, DE	3a	38.8472	-75.2531	14.2492	1137.79	Tidal Freshwater Wetland	Restricted	0.2	169	TOC from LOI	SAR measured by Pb210 or Cs137
24	Boyd et al. 2016	Delaware River Estuary, DE	3b	38.8335	-75.26	14.2492	1137.79	Tidal Freshwater Wetland	Restricted	0.2	168	TOC from LOI	SAR measured by Pb210 or Cs137
25	Boyd et al. 2016	Delaware River Estuary, DE	3c	38.8287	-75.2262	14.2492	1137.79	Tidal Freshwater Wetland	Restricted	0.2	177	TOC from LOI	SAR measured by Pb210 or Cs137
26	Boyd et al. 2016	Delaware River Estuary, DE	4a	38.8119	-75.2096	14.2492	1137.79	Saltmarsh	Natural	26	180	TOC from LOI	SAR measured by Pb210 or Cs137
27	Boyd et al. 2016	Delaware River Estuary, DE	4b	38.8111	-75.2053	14.2492	1137.79	Saltmarsh	Natural	26	187.265	TOC from LOI	SAR measured by Pb210 or Cs137
28	Boyd et al. 2016	Delaware River Estuary, DE	4c	38.8066	-75.2021	14.2492	1137.79	Saltmarsh	Natural	26	186	TOC from LOI	SAR measured by Pb210 or Cs137
29	Boyd et al. 2016	Delaware River Estuary, DE	Saltmarsh 1a	38.9044	-75.2969	14.2492	1137.79	Saltmarsh	Natural	26	224.5	TOC from LOI	SAR measured by Pb210 or Cs137
30	Boyd et al. 2016	Delaware River Estuary, DE	Saltmarsh 1b	38.891	-75.2964	14.2492	1137.79	Saltmarsh	Natural	26	199.5	TOC from LOI	SAR measured by Pb210 or Cs137
31	Boyd et al. 2016	Delaware River Estuary, DE	Saltmarsh 1c	38.8799	-75.2803	14.2492	1137.79	Saltmarsh	Natural	26	148	TOC from LOI	SAR measured by Pb210 or Cs137
32	Breithaupt et al. 2014	Everglades, FL	1	25.3639	-81.0783	24.4781	1039.62	Mangrove	Natural	24.6	143.64		SAR measured by Pb210 or Cs137
33	Breithaupt et al. 2014	Everglades, FL	3	25.3639	-81.0783	24.4781	1039.62	Mangrove	Natural	24.6	102.06		SAR measured by Pb210 or Cs137
34	Breithaupt et al. 2014	Everglades, FL	5	25.3639	-81.0783	24.4781	1039.62	Mangrove	Natural	24.6	123.93		SAR measured by Pb210 or Cs137
35	Breithaupt et al. 2014	Everglades, FL	7	25.3639	-81.0783	24.4781	1039.62	Mangrove	Natural	24.6	147.42		SAR measured by Pb210 or Cs137
36	Breithaupt et al. 2014	Everglades, FL	8	25.3639	-81.0783	24.4781	1039.62	Mangrove	Natural	24.6	141.75		SAR measured by Pb210 or Cs137
37	Breithaupt et al. 2014	Everglades, FL	9	25.3639	-81.0783	24.4781	1039.62	Mangrove	Natural	24.6	116.64		SAR measured by Pb210 or Cs137
38	Bricker-Urso et al. 1989	Narragansett Bay, RI	1	41.8172	-71.3895	10.8159	1261.11	Saltmarsh	Natural	18	203		SAR measured by Pb210 or Cs137
39	Bricker-Urso et al. 1989	Narragansett Bay, RI	2	41.7705	-71.3893	10.8159	1261.11	Saltmarsh	Natural	18	495		SAR measured by Pb210 or Cs137
40	Bricker-Urso et al. 1989	Narragansett Bay, RI	3	41.74	-71.3846	10.8159	1261.11	Saltmarsh	Natural	19	226		SAR measured by Pb210 or Cs137
41	Bricker-Urso et al. 1989	Narragansett Bay, RI	5	41.5103	-71.3695	10.8159	1261.11	Saltmarsh	Natural	33	234		SAR measured by Pb210 or Cs137
42	Bricker-Urso et al. 1989	Narragansett Bay, RI	6	41.3605	-71.6867	10.8159	1261.11	Saltmarsh	Natural	33	192		SAR measured by Pb210 or Cs137
43	Bricker-Urso et al. 1989	Narragansett Bay, RI	2b	41.7705	-71.3893	10.8159	1261.11	Saltmarsh	Natural	18	209		SAR measured by Pb210 or Cs137
44	Bricker-Urso et al. 1989	Narragansett Bay, RI	4a	41.6513	-71.3413	10.8159	1261.11	Saltmarsh	Natural	20	237		SAR measured by Pb210 or Cs137
45	Bricker-Urso et al. 1989	Narragansett Bay, RI	4b	41.6513	-71.3413	10.8159	1261.11	Saltmarsh	Natural	20	490.5		SAR measured by Pb210 or Cs137
54	Callaway et al 1997	Aransas National Refuge, TX	ANR	28.3151	-96.7923	22.1055	864.424	Saltmarsh	Natural		221.76	TOC from LOI	SAR measured by Pb210 or Cs137
55	Callaway et al 1997	Bliloxi Bay, MS	1	30.3842	-88.773	20.1947	1550.8	Saltmarsh	Natural		175.557	TOC from LOI	SAR measured by Pb210 or Cs137
56	Callaway et al 1997	Florida Keys, FL	2	25	-80.6	24.9498	1243.94	Mangrove	Natural		129.6	TOC from LOI	SAR measured by Pb210 or Cs137
57	Callaway et al 1997	Florida Keys, FL	3	25.2988	-80.3044	24.9498	1243.94	Mangrove	Natural		165.8	TOC from LOI	SAR measured by Pb210 or Cs137
58	Callaway et al 1997	Florida Keys, FL	4	24.9036	-80.699	25.1597	1237.35	Mangrove	Natural		120	TOC from LOI	SAR measured by Pb210 or Cs137
59	Callaway et al 1997	Florida Keys, FL	5	25	-80.6	24.9498	1243.94	Mangrove	Natural		57.7	TOC from LOI	SAR measured by Pb210 or Cs137
60	Callaway et al 1997	Florida Keys, FL	6	24.9931	-80.5477	25.1597	1237.35	Mangrove	Natural		152.2	TOC from LOI	SAR measured by Pb210 or Cs137
61	Callaway et al 1997	San Bernard National Wildlife Refuge, TX	SBNW	28.84	-95.4995	22.2158	781.696	Saltmarsh	Natural		253.89	TOC from LOI	SAR measured by Pb210 or Cs137
62	Callaway et al. 2012	San Francisco Bay Estuary, CA	Browns Island1	38.0418	-121.863	15.954	502.953	Brackish	Natural	10	150.2	TOC from LOI	SAR measured by Pb210 or Cs137
63	Callaway et al. 2012	San Francisco Bay Estuary, CA	Browns Island2	38.0418	-121.863	15.954	502.953	Brackish	Natural	10	158.4	TOC from LOI	SAR measured by Pb210 or Cs137
64	Callaway et al. 2012	San Francisco Bay Estuary, CA	Browns Island3	38.0418	-121.863	15.954	502.953	Brackish	Natural	10	165.5	TOC from LOI	SAR measured by Pb210 or Cs137
65	Callaway et al. 2012	San Francisco Bay Estuary, CA	Browns Island4	38.0418	-121.863	15.954	502.953	Brackish	Natural	10	174.1	TOC from LOI	SAR measured by Pb210 or Cs137
66	Callaway et al. 2012	San Francisco Bay Estuary, CA	Browns Island5	38.0418	-121.863	15.954	502.953	Brackish	Natural	10	129.6	TOC from LOI	SAR measured by Pb210 or Cs137
67	Callaway et al. 2012	San Francisco Bay Estuary, CA	China Camp1	38.0134	-122.498	13.8447	858.113	Saltmarsh	Natural	24	186.2	TOC from LOI	SAR measured by Pb210 or Cs137
68	Callaway et al. 2012	San Francisco Bay Estuary, CA	China Camp2	38.0134	-122.498	13.8447	858.113	Saltmarsh	Natural	24	72.9	TOC from LOI	SAR measured by Pb210 or Cs137
69	Callaway et al. 2012	San Francisco Bay Estuary, CA	China Camp3	38.0134	-122.498	13.8447	858.113	Saltmarsh	Natural	24	97.5	TOC from LOI	SAR measured by Pb210 or Cs137
70	Callaway et al. 2012	San Francisco Bay Estuary, CA	China Camp4	38.0134	-122.498	13.8447	858.113	Saltmarsh	Natural	24	86.7	TOC from LOI	SAR measured by Pb210 or Cs137
71	Callaway et al. 2012	San Francisco Bay Estuary, CA	China Camp5	38.0134	-122.498	13.8447	858.113	Saltmarsh	Natural	24	82.1	TOC from LOI	SAR measured by Pb210 or Cs137
72	Callaway et al. 2012	San Francisco Bay Estuary, CA	China Camp6	38.0134	-122.498	13.8447	858.113	Saltmarsh	Natural	24	92	TOC from LOI	SAR measured by Pb210 or Cs137
76	Callaway et al. 2012	San Francisco Bay Estuary, CA	Coon Island1	38.2165	-122.302	13.8447	858.113	Saltmarsh	Natural	24	47	TOC from LOI	SAR measured by Pb210 or Cs137
77	Callaway et al. 2012	San Francisco Bay Estuary, CA	Coon Island2	38.2165	-122.302	13.8447	858.113	Saltmarsh	Natural	24	124.7	TOC from LOI	SAR measured by Pb210 or Cs137
78	Callaway et al. 2012	San Francisco Bay Estuary, CA	Coon Island3	38.2165	-122.302	13.8447	858.113	Saltmarsh	Natural	24	71.9	TOC from LOI	SAR measured by Pb210 or Cs137
79	Callaway et al. 2012	San Francisco Bay Estuary, CA	Coon Island4	38.2165	-122.302	13.8447	858.113	Saltmarsh	Natural	24	72.3	TOC from LOI	SAR measured by Pb210 or Cs137
80	Callaway et al. 2012	San Francisco Bay Estuary, CA	Coon Island5	38.2165	-122.302	13.8447	858.113	Saltmarsh	Natural	24	68.2	TOC from LOI	SAR measured by Pb210 or Cs137
82	Callaway et al. 2012	San Francisco Bay Estuary, CA	Coon Island7	38.2165	-122.302	13.8447	858.113	Saltmarsh	Natural	24	232.4	TOC from LOI	SAR measured by Pb210 or Cs137
83	Callaway et al. 2012	San Francisco Bay Estuary, CA	Coon Island8	38.2165	-122.302	13.8447	858.113	Saltmarsh	Natural	24	142.6	TOC from LOI	SAR measured by Pb210 or Cs137
87	Callaway et al. 2012	San Francisco Bay Estuary, CA	Petaluma River1	38.1842	-122.555	13.8447	858.113	Saltmarsh	Natural	24	63.8	TOC from LOI	SAR measured by Pb210 or Cs137
88	Callaway et al. 2012	San Francisco Bay Estuary, CA	Petaluma River2	38.1842	-122.555	13.8447	858.113	Saltmarsh	Natural	24	78.8	TOC from LOI	SAR measured by Pb210 or Cs137
89	Callaway et al. 2012	San Francisco Bay Estuary, CA	Petaluma River3	38.1842	-122.555	13.8447	858.113	Saltmarsh	Natural	24	87.7	TOC from LOI	SAR measured by Pb210 or Cs137
90	Callaway et al. 2012	San Francisco Bay Estuary, CA	Petaluma River4	38.1842	-122.555	13.8447	858.113	Saltmarsh	Natural	24	53.5	TOC from LOI	SAR measured by Pb210 or Cs137
91	Callaway et al. 2012	San Francisco Bay Estuary, CA	Petaluma River5	38.1842	-122.555	13.8447	858.113	Saltmarsh	Natural	24	53.6	TOC from LOI	SAR measured by Pb210 or Cs137
92	Callaway et al. 2012	San Francisco Bay Estuary, CA	Rush Ranch1	38.1945	-122.009	13.8447	858.113	Brackish	Natural	2.7	74.9	TOC from LOI	SAR measured by Pb210 or Cs137
93	Callaway et al. 2012	San Francisco Bay Estuary, CA	Rush Ranch2	38.1945	-122.009	13.8447	858.113	Brackish	Natural	2.7	79.1	TOC from LOI	SAR measured by Pb210 or Cs137
94	Callaway et al. 2012	San Francisco Bay Estuary, CA	Rush Ranch3	38.1945	-122.009	13.8447	858.113	Brackish	Natural	2.7	118.4	TOC from LOI	SAR measured by Pb210 or Cs137
95	Callaway et al. 2012	San Francisco Bay Estuary, CA	Rush Ranch4	38.1945	-122.009	13.8447	858.113	Brackish	Natural	2.7	121.5	TOC from LOI	SAR measured by Pb210 or Cs137
96	Callaway et al. 2012	San Francisco Bay Estuary, CA	Rush Ranch5	38.1945	-122.009	13.8447	858.113	Brackish	Natural	2.7	129.1	TOC from LOI	SAR measured by Pb210 or Cs137
97	Callaway et al. 2012	San Francisco Bay Estuary, CA	Rush Ranch6	38.1945	-122.009	13.8447	858.113	Brackish	Natural	2.7	106.7	TOC from LOI	SAR measured by Pb210 or Cs137
98	Callaway et al. 2012	San Francisco Bay Estuary, CA	Whale's Tail1	37.596	-122.137	14.9976	756.921	Saltmarsh	Natural	24	102.5	TOC from LOI	SAR measured by Pb210 or Cs137
99	Callaway et al. 2012	San Francisco Bay Estuary, CA	Whale's Tail2	37.596	-122.136	14.9976	756.921	Saltmarsh	Natural	24	160.8	TOC from LOI	SAR measured by Pb210 or Cs137
100	Callaway et al. 2012	San Francisco Bay Estuary, CA	Whale's Tail3	37.596	-122.137	14.9976	756.921	Saltmarsh	Natural	24	132.6	TOC from LOI	SAR measured by Pb210 or Cs137
101	Callaway et al. 2012	San Francisco Bay Estuary, CA	Whale's Tail4	37.596	-122.137	14.9976	756.921	Saltmarsh	Natural	24	117.9	TOC from LOI	SAR measured by Pb210 or Cs137
102	Campana 1998	Sweet Hall, VA	Sweet Hall	37.5522	-76.8874	15.3025	1260.54	Tidal Freshwater Wetland	Natural	0.2	114.608	TOC from organic sedimentation, BD was recalcuated based on the organic matter concentrations (LOI)	SAR measured by Pb210 or Cs137
103	Cary et al. 2015	Narragansett Bay, RI	1	41.7258	-71.326	10.8159	1261.11	Saltmarsh	Natural	18	133.411	TOC from organic sedimentation, BD was recalcuated based on the organic matter concentrations (LOI)	SAR measured by Pb210 or Cs137
104	Cary et al. 2015	Narragansett Bay, RI	2	41.6878	-71.4513	10.8159	1261.11	Saltmarsh	Natural	18	237.819	TOC from organic sedimentation, BD was recalcuated based on the organic matter concentrations (LOI)	SAR measured by Pb210 or Cs137
105	Cary et al. 2015	Narragansett Bay, RI	4	41.5103	-71.3695	10.8159	1261.11	Brackish	Natural	2	342.227	TOC from organic sedimentation, BD was recalcuated based on the organic matter concentrations (LOI)	SAR measured by Pb210 or Cs137
106	Cary et al. 2015	Narragansett Bay, RI	5	41.1959	-71.5894	10.8159	1261.11	Saltmarsh	Natural	33	139.211	TOC from organic sedimentation, BD was recalcuated based on the organic matter concentrations (LOI)	SAR measured by Pb210 or Cs137
107	Cary et al. 2015	Narragansett Bay, RI	3a	41.626	-71.324	10.8159	1261.11	Saltmarsh	Natural	18	168.213	TOC from organic sedimentation, BD was recalcuated based on the organic matter concentrations (LOI)	SAR measured by Pb210 or Cs137
108	Cary et al. 2015	Narragansett Bay, RI	3b	41.626	-71.324	10.8159	1261.11	Saltmarsh	Natural	18	133.411	TOC from organic sedimentation, BD was recalcuated based on the organic matter concentrations (LOI)	SAR measured by Pb210 or Cs137
109	Chrzastowski et al. 1986	Delaware River Estuary, DE	Delaware Bay	38.7861	-75.1649	14.2492	1137.79	Saltmarsh	Natural		267.3		SAR measured by Pb210 or Cs137
110	Church 2006	Delaware River Estuary, DE	P14	39.7745	-75.3984	13.1994	1140.04	Tidal Freshwater Wetland	Natural	0.2	197.757		SAR measured by Pb210 or Cs137
111	Church 2006	Delaware River Estuary, DE	P15	39.8583	-75.1804	13.1994	1140.04	Tidal Freshwater Wetland	Natural	0.2	487.434		SAR measured by Pb210 or Cs137
112	Church et al 1981	Delaware River Estuary, DE	Delaware Bay	38.7861	-75.1649	14.2492	1137.79	Saltmarsh	Natural		273.24		SAR measured by Pb210 or Cs137
113	Clark and Patterson 1984	Fresh pond, NY	1	40.9635	-72.7745	13.3909	1253.74	Saltmarsh	Natural				SAR measured by Pb210 or Cs137
114	Corman et al. 2012	Long island, NY	Fire island1	40.7105	-72.9452	13.3909	1253.74	Saltmarsh	Natural	26	121.5	TOC From Roman 2007 reports	SAR measured by Pb210 or Cs137
115	Corman et al. 2012	Long island, NY	Fire island2	40.7105	-72.9452	13.3909	1253.74	Saltmarsh	Natural	26	151.8	TOC From Roman 2007 reports	SAR measured by Pb210 or Cs137
116	Craft 2007	Georgia coast, GA	Altamaha River 7	31.3439	-81.4711	19.7554	1142.46	Tidal Freshwater Wetland	Natural	0.2	110		SAR measured by Pb210 or Cs137
117	Craft 2007	Georgia coast, GA	Altamaha River 8	31.3228	-81.4001	19.7554	1142.46	Brackish	Natural	4	145		SAR measured by Pb210 or Cs137
118	Craft 2007	Georgia coast, GA	Altamaha River 9	31.3314	-81.3033	19.7554	1142.46	Saltmarsh	Natural	16.5	35		SAR measured by Pb210 or Cs137
119	Craft 2007	Georgia coast, GA	Doboy Sound 4	31.4476	-81.3605	19.7554	1142.46	Saltmarsh	Natural	22.5	30		SAR measured by Pb210 or Cs137
120	Craft 2007	Georgia coast, GA	Doboy Sound 5	31.4156	-81.324	19.7554	1142.46	Saltmarsh	Natural	23.5	40		SAR measured by Pb210 or Cs137
121	Craft 2007	Georgia coast, GA	Doboy Sound 6	31.3891	-81.2805	19.7554	1142.46	Saltmarsh	Natural	27	30		SAR measured by Pb210 or Cs137
122	Craft 2007	Georgia coast, GA	Sapelo river 1	31.5385	-81.4129	19.7554	1142.46	Brackish	Natural	14	15		SAR measured by Pb210 or Cs137
123	Craft 2007	Georgia coast, GA	Sapelo river 2	31.5454	-81.2968	19.7554	1142.46	Saltmarsh	Natural	27	25		SAR measured by Pb210 or Cs137
124	Craft 2007	Georgia coast, GA	Sapelo river 3	31.5158	-81.2201	19.7554	1142.46	Saltmarsh	Natural	30	24		SAR measured by Pb210 or Cs137
129	Craft et al. 1993	Jacob's creek, NC	Brackish Interior	35.3733	-76.7328	16.767	1274.54	Brackish	Natural	10	106.5	TOC from LOI	SAR measured by Pb210 or Cs137
130	Craft et al. 1993	Jacob's creek, NC	Brackish Fringe	35.3733	-76.7328	16.767	1274.54	Brackish	Natural	10	145.5	TOC from LOI	SAR measured by Pb210 or Cs137
131	Craft et al. 1993	Oregon Inlet, NC	Saltmarsh Fringe	35.7823	-75.5435	18.1432	1181.38	Saltmarsh	Natural	28	58.9	TOC from LOI	SAR measured by Pb210 or Cs137
132	Craft et al. 1993	Oregon Inlet, NC	Saltmarsh	35.7823	-75.5435	18.1432	1181.38	Saltmarsh	Natural	28	21.3	TOC from LOI	SAR measured by Pb210 or Cs137
133	Darke et al 2015	Forsythe, NJ	F	39.5355	-74.4268	12.9712	1182.63	Saltmarsh	Natural	18	152	TOC is mean values of four sites in 0-60 cm soils, C density calculated from reported data in the reference	SAR measured by Pb210 or Cs137
134	Darke et al 2015	Forsythe, NJ	F	39.5072	-74.4236	12.9712	1182.63	Saltmarsh	Manged	18	118	TOC is mean values of four sites in 0-60 cm soils, C density calculated from reported data in the reference	SAR measured by Pb210 or Cs137
135	Darke et al 2015	Parker River, MA	PR	42.7824	-70.8105	10.2657	1292.38	Saltmarsh	Natural	20	116	TOC is mean values of four sites in 0-60 cm soils, C density calculated from reported data in the reference	SAR measured by Pb210 or Cs137
136	Darke et al 2015	Parker River, MA	PR	42.7628	-70.8067	10.2657	1292.38	Saltmarsh	Manged	20	170	TOC is mean values of four sites in 0-60 cm soils, C density calculated from reported data in the reference	SAR measured by Pb210 or Cs137
137	Darke et al 2015	Rachel Carson, ME	RC	43.317	-70.5718	8.6542	1339.65	Saltmarsh	Natural	28	41	TOC is mean values of four sites in 0-60 cm soils, C density calculated from reported data in the reference	SAR measured by Pb210 or Cs137
138	Darke et al 2015	Rachel Carson, ME	RC	43.2657	-70.5935	8.6542	1339.65	Saltmarsh	Manged	28	95	TOC is mean values of four sites in 0-60 cm soils, C density calculated from reported data in the reference	SAR measured by Pb210 or Cs137
139	Darke et al 2015	Wertheim, NY	W	40.7699	-72.8868	13.3909	1253.74	Brackish	Natural	12	93	TOC is mean values of four sites in 0-60 cm soils, C density calculated from reported data in the reference	SAR measured by Pb210 or Cs137
140	Darke et al 2015	Wertheim, NY	W	40.77	-72.8883	13.3909	1253.74	Brackish	Manged	12	114	TOC is mean values of four sites in 0-60 cm soils, C density calculated from reported data in the reference	SAR measured by Pb210 or Cs137
141	DeLaune et al 1986	Caminada bay, LA	Grand Isle 2	29.2359	-90.0035	21.3706	1412.75	Brackish	Natural	0.5	198		SAR measured by Pb210 or Cs137
142	DeLaune et al 1986	Caminada bay, LA	Grand Isle1	29.2365	-90.005	21.3706	1412.75	Brackish	Natural	0.5	165		SAR measured by Pb210 or Cs137
143	DeLaune et al 1986	Caminada bay, LA	Grand Terre1	29.2847	-89.9326	21.3972	1438.82	Brackish	Natural	0.5	314.34		SAR measured by Pb210 or Cs137
144	DeLaune et al 1986	Caminada bay, LA	Grand Terre2	29.29	-89.9184	21.3972	1438.82	Brackish	Natural	0.5	135.72		SAR measured by Pb210 or Cs137
145	Delaune et al. 1978	Barataria Basin, LA	Saltmarsh	29.2142	-90.1443	21.3706	1412.75	Saltmarsh	Natural	26	330.395	LOI is from BD, and TOC is from LOI	SAR measured by Pb210 or Cs137
146	Delaune et al. 1978	Barataria Basin, LA	Saltmarsh	29.2142	-90.1443	21.3706	1412.75	Saltmarsh	Natural	26	519.425	LOI is from BD, and TOC is from LOI	SAR measured by Pb210 or Cs137
147	Donnelly and Bertness, 2001	Nag Creek, RI	1	41.6272	-71.3187	10.8159	1261.11	Saltmarsh	Natural	28	144.472		SAR measured by Pb210 or Cs137
148	Donnelly and Bertness, 2001	Nag Creek, RI	7	41.6272	-71.3187	10.8159	1261.11	Saltmarsh	Natural	28	123.916		SAR measured by Pb210 or Cs137
149	Donnelly and Bertness, 2001	Nag Creek, RI	7	41.6272	-71.3187	10.8159	1261.11	Saltmarsh	Natural	28	133.448		SAR measured by Pb210 or Cs137
150	Donnelly and Bertness, 2001	Nag Creek, RI	8	41.6272	-71.3187	10.8159	1261.11	Saltmarsh	Natural	28	95.32		SAR measured by Pb210 or Cs137
151	Donnelly and Bertness, 2001	Rumstick, RI	1	41.7236	-71.2983	10.8159	1261.11	Saltmarsh	Natural	28	68.538		SAR measured by Pb210 or Cs137
152	Donnelly and Bertness, 2001	Rumstick, RI	2	41.7236	-71.2983	10.8159	1261.11	Saltmarsh	Natural	26	109.898		SAR measured by Pb210 or Cs137
154	Drexler et al. 2013	Lower Waccamaw River, SC	Coastal EDU Tidal1	33.5181	-79.1572	18.5369	1302.7	Tidal Freshwater Wetland	Natural	0.2	300		SAR measured by Pb210 or Cs137
155	Drexler et al. 2013	Lower Waccamaw River, SC	Coastal EDU Tidal2	33.5181	-79.1572	18.5369	1302.7	Tidal Freshwater Wetland	Natural	0.2	300		SAR measured by Pb210 or Cs137
156	Drexler et al. 2013	Lower Waccamaw River, SC	Hasty point 1	33.5442	-79.1692	18.5369	1302.7	Tidal Freshwater Wetland	Restricted	0.2	50		SAR measured by Pb210 or Cs137
157	Drexler et al. 2013	Lower Waccamaw River, SC	Hasty Point 2	33.5442	-79.1692	18.5369	1302.7	Tidal Freshwater Wetland	Restricted	0.2	100		SAR measured by Pb210 or Cs137
160	Drexler et al. 2013	Lower Waccamaw River, SC	Sandy Island Tidal1	33.5172	-79.1504	18.5369	1302.7	Tidal Freshwater Wetland	Natural	0.2	400		SAR measured by Pb210 or Cs137
161	Drexler et al. 2013	Lower Waccamaw River, SC	Sandy Island Tidal2	33.5172	-79.1504	18.5369	1302.7	Tidal Freshwater Wetland	Natural	0.2	300		SAR measured by Pb210 or Cs137
162	Drexler et al. 2013	Lower Waccamaw River, SC	Wardlaw Pond restricted	33.5238	-79.1578	18.5369	1302.7	Tidal Freshwater Wetland	Restricted	0.2	120		SAR measured by Pb210 or Cs137
164	Goldberg et al. 1979	Savannah River, GA	2014	32.0327	-80.9159	19.2904	1164.78	Saltmarsh	Natural				SAR measured by Pb210 or Cs137
165	Goldberg et al. 1979	Savannah River, GA	2016	32.0345	-80.9404	19.2904	1164.78	Saltmarsh	Natural				SAR measured by Pb210 or Cs137
166	Gonneea et al. 2018	Waquoit Bay, MA	SLPA	41.5545	-70.5069	11.5204	1159.9	Saltmarsh	Natural	25	121.721		SAR measured by Pb210 or Cs137
167	Gonneea et al. 2018	Waquoit Bay, MA	SLPB	41.5545	-70.506	11.5204	1159.9	Saltmarsh	Natural	25	53.1207		SAR measured by Pb210 or Cs137
168	Gonneea et al. 2018	Waquoit Bay, MA	SLPC	41.5545	-70.5071	11.5204	1159.9	Saltmarsh	Natural	25	118.378		SAR measured by Pb210 or Cs137
169	Gonneea et al. 2018	Waquoit Bay, MA	GPA	41.5566	-70.5804	11.5204	1159.9	Saltmarsh	Natural	25	114.548		SAR measured by Pb210 or Cs137
170	Gonneea et al. 2018	Waquoit Bay, MA	GPB	41.5566	-70.5801	11.5204	1159.9	Saltmarsh	Natural	25	90.8527		SAR measured by Pb210 or Cs137
171	Gonneea et al. 2018	Waquoit Bay, MA	GPC	41.556	-70.5799	11.5204	1159.9	Saltmarsh	Natural	25	139.328		SAR measured by Pb210 or Cs137
172	Gonneea et al. 2018	Waquoit Bay, MA	HBA	41.5752	-70.5021	11.5204	1159.9	Saltmarsh	Natural	25	120.955		SAR measured by Pb210 or Cs137
173	Gonneea et al. 2018	Waquoit Bay, MA	HBB	41.5759	-70.5011	11.5204	1159.9	Saltmarsh	Natural	25	95.8947		SAR measured by Pb210 or Cs137
174	Gonneea et al. 2018	Waquoit Bay, MA	HBC	41.5767	-70.5004	11.5204	1159.9	Saltmarsh	Natural	25	122.891		SAR measured by Pb210 or Cs137
175	Gonneea et al. 2018	Waquoit Bay, MA	EPA	41.5592	-70.5436	11.5204	1159.9	Saltmarsh	Natural	25	93.6652		SAR measured by Pb210 or Cs137
176	Gonneea et al. 2018	Waquoit Bay, MA	EPB	41.5589	-70.5438	11.5204	1159.9	Saltmarsh	Natural	25	111.497		SAR measured by Pb210 or Cs137
188	Greiner and Hershner 1998	Chesapeake Bay, VA	D	37.5693	-76.7737	15.3025	1260.54	Brackish	Natural	3	99.2854	LOI is estimated by BD, TOC is estimated by LOI	SAR measured by Pb210 or Cs137
189	Greiner and Hershner 1998	Chesapeake Bay, VA	F	37.5501	-76.8023	15.3025	1260.54	Brackish	Natural	15	150.27	LOI is estimated by BD, TOC is estimated by LOI	SAR measured by Pb210 or Cs137
190	Greiner and Hershner 1998	Chesapeake Bay, VA	I	37.5461	-76.7984	15.3025	1260.54	Brackish	Natural	15	142.309	LOI is estimated by BD, TOC is estimated by LOI	SAR measured by Pb210 or Cs137
191	Greiner and Hershner 1998	Chesapeake Bay, VA	J	37.6124	-76.7704	15.3025	1260.54	Tidal Freshwater Wetland	Natural	0.2	229.648	LOI is estimated by BD, TOC is estimated by LOI	SAR measured by Pb210 or Cs137
192	Hatton et al. 1983	Barataria Basin, LA	Margin 1	29.8681	-90.5399	21.3706	1412.75	Tidal Freshwater Wetland	Natural	0.1	238.5	TOC is estimated by LOI	SAR measured by Pb210 or Cs137
193	Hatton et al. 1983	Barataria Basin, LA	Interior 1	29.8681	-90.5399	21.3706	1412.75	Tidal Freshwater Wetland	Natural	0.1	153	TOC is estimated by LOI	SAR measured by Pb210 or Cs137
194	Hatton et al. 1983	Barataria Basin, LA	Interior 2	29.6121	-90.242	21.3706	1412.75	Brackish	Natural	5	134.5	TOC is estimated by LOI	SAR measured by Pb210 or Cs137
195	Hatton et al. 1983	Barataria Basin, LA	Magin 2	29.6121	-90.242	21.3706	1412.75	Brackish	Natural	5	398.5	TOC is estimated by LOI	SAR measured by Pb210 or Cs137
196	Hatton et al. 1983	Barataria Basin, LA	Interior 3	29.3406	-90.165	21.3706	1412.75	Brackish	Natural	15	174	TOC is estimated by LOI	SAR measured by Pb210 or Cs137
197	Hatton et al. 1983	Barataria Basin, LA	Margin 3	29.3406	-90.165	21.3706	1412.75	Brackish	Natural	15	413	TOC is estimated by LOI	SAR measured by Pb210 or Cs137
198	Hatton et al. 1983	Barataria Basin, LA	Interior 4	29.2289	-90.0848	21.3706	1412.75	Saltmarsh	Natural	25	217.5	TOC is estimated by LOI	SAR measured by Pb210 or Cs137
199	Hatton et al. 1983	Barataria Basin, LA	Margin 4	29.2289	-90.0848	21.3706	1412.75	Saltmarsh	Natural	25	337.5	TOC is estimated by LOI	SAR measured by Pb210 or Cs137
200	Kastler and Wiberg 1996	Delaware River Estuary, DE	Phillips Creek Marsh	37.4535	-75.8346	15.382	1122.43	Saltmarsh	Natural		55.3254	TOC is estimated by LOI	SAR measured by Pb210 or Cs137
201	Kastler and Wiberg 1996	Delaware River Estuary, VA	Chimney Pole	37.4707	-75.714	15.382	1122.43	Saltmarsh	Natural		85.4496	TOC is estimated by LOI	SAR measured by Pb210 or Cs137
202	Kearney and Stevenson 1991	Monie Bay, MD	MC4	38.2333	-75.8317	14.2492	1137.79	Brackish	Natural	13	152.152	TOC is estimated by LOI	SAR measured by Pb210 or Cs137
203	Kearney and Stevenson 1991	Monie Bay, MD	MC6	38.2183	-75.8169	14.2492	1137.79	Brackish	Natural	13	263.625	TOC is estimated by LOI,BD is average of other 3 cores	SAR measured by Pb210 or Cs137
204	Kearney and Stevenson 1991	Monie Bay, MD	MCL15	38.2183	-75.8169	14.2492	1137.79	Brackish	Natural	13	134.758	TOC is estimated by LOI	SAR measured by Pb210 or Cs137
205	Kearney and Stevenson 1991	Monie Bay, MD	MCL8	38.2316	-75.8546	14.2492	1137.79	Brackish	Natural	13	206.125	TOC is estimated by LOI	SAR measured by Pb210 or Cs137
206	Kearney and Ward 1986	Chesapeake Bay, MD	N5	38.4891	-75.7908	14.2492	1137.79	Brackish	Natural	5	777	TOC from LOI	SAR measured by Pb210 or Cs137
209	Kim et al. 2004	Delaware River Estuary, DE	WGIII	38.7577	-75.1131	14.2492	1137.79	Saltmarsh	Natural				SAR measured by Pb210 or Cs137
210	Kim et al. 2004	Delaware River Estuary, VA	GMII	38.7854	-75.1659	14.2492	1137.79	Saltmarsh	Natural				SAR measured by Pb210 or Cs137
211	Loomis and Craft 2010	Ogeechee river,GA	Salt	31.8696	-81.1028	19.7554	1142.46	Saltmarsh	Natural	29	28.2443		SAR measured by Pb210 or Cs137
212	Loomis and Craft 2010	Ogeechee river,GA	brackish	31.9118	-81.1535	19.7554	1142.46	Brackish	Natural	23	48.7912		SAR measured by Pb210 or Cs137
213	Loomis and Craft 2010	Ogeechee river,GA	tidal Fresh water	31.9167	-81.2561	19.7554	1142.46	Tidal Freshwater Wetland	Natural	12	107.143		SAR measured by Pb210 or Cs137
214	Loomis and Craft 2010	Altamaha river, GA	Salt	31.3483	-81.3357	19.7554	1142.46	Saltmarsh	Natural	17	22.4076		SAR measured by Pb210 or Cs137
215	Loomis and Craft 2010	Altamaha river, GA	brackish	31.3025	-81.4035	19.7554	1142.46	Brackish	Natural	4.5	107.899		SAR measured by Pb210 or Cs137
216	Loomis and Craft 2010	Altamaha river, GA	tidal Fresh water	31.3473	-81.5074	19.7554	1142.46	Tidal Freshwater Wetland	Natural	0.1	107.73		SAR measured by Pb210 or Cs137
217	Loomis and Craft 2010	Satilla river, GA	Salt	30.9905	-81.5079	19.7554	1142.46	Saltmarsh	Natural	31	25.8609		SAR measured by Pb210 or Cs137
218	Loomis and Craft 2010	Satilla river, GA	brackish	30.9972	-81.5699	19.7554	1142.46	Brackish	Natural	24	59.3218		SAR measured by Pb210 or Cs137
219	Loomis and Craft 2010	Satilla river, GA	tidal Fresh water	30.9755	-81.747	19.7554	1142.46	Tidal Freshwater Wetland	Natural	7	116.706		SAR measured by Pb210 or Cs137
224	Marchio et al 2016	Naples Bay, Naples, FL	Dwarf	26.0831	-81.7795	24.0348	1299.98	Mangrove	Natural		21		SAR measured by Pb210 or Cs137
225	Marchio et al 2016	Naples Bay, Naples, FL	HA-Basin	26.1008	-81.7827	24.0348	1299.98	Mangrove	Urban Disturbed		47		SAR measured by Pb210 or Cs137
226	Marchio et al 2016	Naples Bay, Naples, FL	HA-Fringe	26.0963	-81.7838	24.0348	1299.98	Mangrove	Urban Disturbed		74		SAR measured by Pb210 or Cs137
227	Marchio et al 2016	Naples Bay, Naples, FL	HA-Riverine	26.0972	-81.7831	24.0348	1299.98	Mangrove	Urban Disturbed		126		SAR measured by Pb210 or Cs137
228	Marchio et al 2016	Naples Bay, Naples, FL	SC-Basin	26.0882	-81.771	24.0348	1299.98	Mangrove	Natural		50		SAR measured by Pb210 or Cs137
229	Marchio et al 2016	Naples Bay, Naples, FL	SC-Fring	26.0895	-81.784	24.0348	1299.98	Mangrove	Natural		127		SAR measured by Pb210 or Cs137
230	Marchio et al 2016	Naples Bay, Naples, FL	SC-Riverine	26.0883	-81.7804	24.0348	1299.98	Mangrove	Natural		162		SAR measured by Pb210 or Cs137
231	McCaffrey and Thomson 1980	Farm River, CT	1	41.2558	-72.8574	10.6995	1283.31	Saltmarsh	Natural		150		SAR measured by Pb210 or Cs137
232	Muzyka 1976	Flax Pond, NY	1	40.9646	-73.1431	12.8613	1226.26	Saltmarsh	Natural			TOC iscalculated from BD and LOI	SAR measured by Pb210 or Cs137
233	Neubauer et al 2002	Sweet Hall, VA	Sweet Hall	37.5522	-76.8874	15.3025	1260.54	Tidal Freshwater Wetland	Natural	0.4	174.493		SAR measured by Pb210 or Cs137
235	Noe et al 2016	Waccamaw River,SC	4	33.3449	-79.3412	18.5369	1302.7	Brackish	Natural	3.2	69		SAR measured by Pb210 or Cs137
236	Nyman et al 1990	Mississippi Deltaic Plain, LA	Brackish	29.6121	-90.242	21.3706	1412.75	Brackish	Natural	5	347.645	TOC is from BD and LOI	SAR measured by Pb210 or Cs137
237	Nyman et al 1990	Mississippi Deltaic Plain, LA	Fresh1	29.8681	-90.5399	21.3706	1412.75	Tidal Freshwater Wetland	Natural	0.5	81.0901	TOC is from BD and LOI	SAR measured by Pb210 or Cs137
238	Nyman et al 1990	Mississippi Deltaic Plain, LA	Fresh2	29.8681	-90.5399	21.3706	1412.75	Tidal Freshwater Wetland	Natural	0.5	231.048	TOC is from BD and LOI	SAR measured by Pb210 or Cs137
239	Nyman et al 1990	Mississippi Deltaic Plain, LA	intermediate	29.6121	-90.242	21.3706	1412.75	Brackish	Natural	3	130.56	TOC is from BD and LOI	SAR measured by Pb210 or Cs137
240	Nyman et al 1990	Mississippi Deltaic Plain, LA	Saline	29.29	-89.9184	21.3972	1438.82	Saltmarsh	Natural	20	380.698	TOC is from BD and LOI	SAR measured by Pb210 or Cs137
241	Nyman et al 1993	Mississippi Deltaic Plain, LA	Lake Barre	29.3896	-90.5502	21.3706	1412.75	Saltmarsh	Natural	23	622.5	TOC is form LOI	SAR measured by Pb210 or Cs137
242	Nyman et al 1995	Mississippi Deltaic Plain, LA	Bay laPeur	29.3896	-90.5502	21.3706	1412.75	Saltmarsh	Natural	23	283.5	TOC is form LOI	SAR measured by Pb210 or Cs137
243	Nyman et al 1995	Mississippi Deltaic Plain, LA	Charies Theriot	29.3896	-90.5502	21.3706	1412.75	Saltmarsh	Natural	23	220	TOC is form LOI	SAR measured by Pb210 or Cs137
244	Nyman et al 1995	Mississippi Deltaic Plain, LA	Downstream Chitigue	29.3896	-90.5502	21.3706	1412.75	Saltmarsh	Natural	23	288	TOC is form LOI	SAR measured by Pb210 or Cs137
245	Nyman et al 1995	Mississippi Deltaic Plain, LA	Downstream demangue	29.3896	-90.5502	21.3706	1412.75	Saltmarsh	Natural	23	219.5	TOC is form LOI	SAR measured by Pb210 or Cs137
246	Nyman et al 1995	Mississippi Deltaic Plain, LA	DuFrene	29.3896	-90.5502	21.3706	1412.75	Saltmarsh	Natural	23	155	TOC is form LOI	SAR measured by Pb210 or Cs137
247	Nyman et al 1995	Mississippi Deltaic Plain, LA	Grand Bayou	29.3896	-90.5502	21.3706	1412.75	Saltmarsh	Natural	23	203	TOC is form LOI	SAR measured by Pb210 or Cs137
248	Nyman et al 1995	Mississippi Deltaic Plain, LA	Midstream Chitigue	29.3896	-90.5502	21.3706	1412.75	Saltmarsh	Natural	23	228	TOC is form LOI	SAR measured by Pb210 or Cs137
249	Nyman et al 1995	Mississippi Deltaic Plain, LA	Midstream deMangue	29.3896	-90.5502	21.3706	1412.75	Saltmarsh	Natural	23	388	TOC is form LOI	SAR measured by Pb210 or Cs137
250	Nyman et al 1995	Mississippi Deltaic Plain, LA	N Billy Goat Bay	29.3896	-90.5502	21.3706	1412.75	Brackish	Natural	10	296	TOC is form LOI	SAR measured by Pb210 or Cs137
251	Nyman et al 1995	Mississippi Deltaic Plain, LA	N Madison Bay	29.3896	-90.5502	21.3706	1412.75	Brackish	Natural	10	398	TOC is form LOI	SAR measured by Pb210 or Cs137
252	Nyman et al 1995	Mississippi Deltaic Plain, LA	SEMadison Bay	29.3896	-90.5502	21.3706	1412.75	Brackish	Natural	10	217	TOC is form LOI	SAR measured by Pb210 or Cs137
253	Nyman et al 1995	Mississippi Deltaic Plain, LA	Upstream Chitigue	29.3896	-90.5502	21.3706	1412.75	Saltmarsh	Natural	23	360	TOC is form LOI	SAR measured by Pb210 or Cs137
254	Nyman et al 1995	Mississippi Deltaic Plain, LA	upstream deMangue	29.3896	-90.5502	21.3706	1412.75	Saltmarsh	Natural	23	312	TOC is form LOI	SAR measured by Pb210 or Cs137
255	Nyman et al 1995	Mississippi Deltaic Plain, LA	W Madison Bay	29.3896	-90.5502	21.3706	1412.75	Brackish	Natural	10	172.5	TOC is form LOI	SAR measured by Pb210 or Cs137
256	Nyman et al. 2006	Mississippi Deltaic Plain, LA	Bayou Blue	29.276	-90.2941	21.3706	1412.75	Tidal Freshwater Wetland	Natural	0.2	228	LOI is calcaulated from organic sedimentation and mineral sedimentation. TOC is from LOI	SAR measured by Pb210 or Cs137
257	Nyman et al. 2006	Mississippi Deltaic Plain, LA	Lake Misere	29.8959	-92.95	22.3442	1448.37	Tidal Freshwater Wetland	Natural	0.2	310.5	LOI is calcaulated from organic sedimentation and mineral sedimentation. TOC is from LOI	SAR measured by Pb210 or Cs137
258	Nyman et al. 2006	Mississippi Deltaic Plain, LA	Lake Salvador	29.769	-90.3289	21.3706	1412.75	Tidal Freshwater Wetland	Natural	0.2	308.5	LOI is calcaulated from organic sedimentation and mineral sedimentation. TOC is from LOI	SAR measured by Pb210 or Cs137
259	Nyman et al. 2006	Mississippi Deltaic Plain, LA	site1 freshstableLake Misere1	29.9222	-93.0453	22.1134	1161.81	Tidal Freshwater Wetland	Natural	0.2	312.065	LOI is calcaulated from organic sedimentation and mineral sedimentation. TOC is from LOI	SAR measured by Pb210 or Cs137
260	Nyman et al. 2006	Mississippi Deltaic Plain, LA	Site7Non freshdeteriorating	29.4069	-90.5437	21.3706	1412.75	Saltmarsh	Natural	20	309	LOI is calcaulated from organic sedimentation and mineral sedimentation. TOC is from LOI	SAR measured by Pb210 or Cs137
261	Nyman et al. 2006	Mississippi Deltaic Plain, LA	Sites 5 non fresh stable region	29.4074	-91.0294	21.697	1396.08	Saltmarsh	Natural	20	212	LOI is calcaulated from organic sedimentation and mineral sedimentation. TOC is from LOI	SAR measured by Pb210 or Cs137
262	Nyman et al. 2006	Mississippi Deltaic Plain, LA	1	29.4069	-90.5437	21.3706	1412.75	Brackish	Natural	5	271	LOI is calcaulated from organic sedimentation and mineral sedimentation. TOC is from LOI	SAR measured by Pb210 or Cs137
263	Nyman et al. 2006	Mississippi Deltaic Plain, LA	2	29.4074	-91.0294	21.697	1396.08	Brackish	Natural	5	302	LOI is calcaulated from organic sedimentation and mineral sedimentation. TOC is from LOI	SAR measured by Pb210 or Cs137
264	Orson and Howes,1992	Waquoit Bay, MA	CP1	41.5791	-70.5183	11.5204	1159.9	Saltmarsh	Natural	25		Recent acc data, Density data from nearby sites by Gonneea et al. 2018	SAR measured by Pb210 or Cs137
265	Orson and Howes,1992	Waquoit Bay, MA	CP2	41.5801	-70.5193	11.5204	1159.9	Saltmarsh	Natural	25		Recent acc data, Density data from nearby sites by Gonneea et al. 2018	SAR measured by Pb210 or Cs137
266	Orson and Howes,1992	Waquoit Bay, MA	GR1	41.5763	-70.4994	11.5204	1159.9	Saltmarsh	Natural	25		Recent acc data, Density data from nearby sites by Gonneea et al. 2018	SAR measured by Pb210 or Cs137
267	Orson and Howes,1992	Waquoit Bay, MA	GR2	41.5766	-70.4978	11.5204	1159.9	Saltmarsh	Natural	25		Recent acc data, Density data from nearby sites by Gonneea et al. 2018	SAR measured by Pb210 or Cs137
268	Orson and Howes,1992	Waquoit Bay, MA	HP1	41.5792	-70.5065	11.5204	1159.9	Saltmarsh	Natural	25		Recent acc data, Density data from nearby sites by Gonneea et al. 2018	SAR measured by Pb210 or Cs137
269	Orson and Howes,1992	Waquoit Bay, MA	HP2	41.5796	-70.5065	11.5204	1159.9	Saltmarsh	Natural	25		Recent acc data, Density data from nearby sites by Gonneea et al. 2018	SAR measured by Pb210 or Cs137
270	Orson and Howes,1992	Waquoit Bay, MA	SLP1	41.556	-70.5063	11.5204	1159.9	Saltmarsh	Natural	25		Recent acc data, Density data from nearby sites by Gonneea et al. 2018	SAR measured by Pb210 or Cs137
271	Orson and Niering1998	Barn Island Wildlife Management Area, CT	Boom's point	41.3363	-71.8715	10.8159	1261.11	Saltmarsh	Natural		94.1766	TOC is from LOI, BD is from LOI	SAR measured by Pb210 or Cs137
272	Orson and Niering1998	Barn Island Wildlife Management Area, CT	Davis marsh	41.3342	-71.8567	10.8159	1261.11	Saltmarsh	Natural		164.175	TOC is from LOI, BD is from LOI	SAR measured by Pb210 or Cs137
273	Orson and Niering1998	Barn Island Wildlife Management Area, CT	Headquarters	41.3389	-71.8723	10.8159	1261.11	Saltmarsh	Natural		97.0383	TOC is from LOI, BD is from LOI	SAR measured by Pb210 or Cs137
278	Parkinson et al 1994	Hutchinson Island, FL	1	27.4411	-80.2914	23.4743	1268.69	Mangrove	Natural				SAR measured by Pb210 or Cs137
279	Parkinson et al 1994	Hutchinson Island, FL	2	27.4411	-80.2914	23.4743	1268.69	Mangrove	Natural				SAR measured by Pb210 or Cs137
280	Parkinson et al 1994	Hutchinson Island, FL	3	27.4411	-80.2914	23.4743	1268.69	Mangrove	Natural				SAR measured by Pb210 or Cs137
281	Parkinson et al 1994	Hutchinson Island, FL	4	27.4236	-80.2792	23.4743	1268.69	Mangrove	Natural				SAR measured by Pb210 or Cs137
282	Parkinson et al 1994	Hutchinson Island, FL	5	27.3631	-80.2549	23.4743	1268.69	Mangrove	Natural				SAR measured by Pb210 or Cs137
297	Roman et al. 1997	Cape Cod, MA	Fort Hill island	41.8309	-69.9544	12.7186	491.729	Saltmarsh	Natural		256.5		SAR measured by Pb210 or Cs137
298	Roman et al. 1997	Cape Cod, MA	Inlet1	41.8355	-69.9507	12.7186	491.729	Saltmarsh	Natural		131.1		SAR measured by Pb210 or Cs137
299	Roman et al. 1997	Cape Cod, MA	Nauset Bay	41.8443	-69.9505	12.7186	491.729	Saltmarsh	Natural		193.8		SAR measured by Pb210 or Cs137
300	Semien 2012	Plum island, MA	Highmarsh	42.7345	-70.8382	10.2657	1292.38	Saltmarsh	Natural	26	73.25	TOC from LOI	SAR measured by Pb210 or Cs137
301	Semien 2012	Plum island, MA	Highmarsh	42.7345	-70.8382	10.2657	1292.38	Saltmarsh	Natural	26	79.48	TOC from LOI	SAR measured by Pb210 or Cs137
302	Semien 2012	Plum island, MA	Lowmarsh	42.7345	-70.8382	10.2657	1292.38	Saltmarsh	Natural	26	57.11	TOC from LOI	SAR measured by Pb210 or Cs137
303	Sharama et al 1987	SC North Inlet, SC	Bread and Butter creek	33.3336	-79.1851	18.5369	1302.7	Saltmarsh	Natural				SAR measured by Pb210 or Cs137
304	Sharama et al 1987	SC North Inlet, SC	Goat island	33.3258	-79.2036	18.5369	1302.7	Saltmarsh	Natural				SAR measured by Pb210 or Cs137
305	Sharama et al 1987	SC North Inlet, SC	Oyster landing	33.3508	-79.1892	18.5369	1302.7	Saltmarsh	Natural				SAR measured by Pb210 or Cs137
306	Sharama et al 1987	SC North Inlet, SC	Town Creek	33.3321	-79.1745	18.5369	1302.7	Saltmarsh	Natural				SAR measured by Pb210 or Cs137
307	Smoak et al 2013	Harney River, FL	SH4-1	25.2	-81	24.4781	1039.62	Mangrove	Natural		448.756	BD from LOI calculation	SAR measured by Pb210 or Cs137
308	Smoak et al 2013	Rookery Bay, FL	SH3-1	25.4	-81.1	24.4781	1039.62	Mangrove	Natural		100	BD from LOI calculation	SAR measured by Pb210 or Cs137
309	Stevenson et al. 1985	Chesapeake Bay, MD	Brackish 1	38.4188	-76.0564	14.4954	1185.33	Brackish	Natural		175.165	TOC from LOI	SAR measured by Pb210 or Cs137
310	Stevenson et al. 1985	Chesapeake Bay, MD	Brackish 2	38.4188	-76.0564	14.4954	1185.33	Brackish	Natural		77.6287	TOC from LOI	SAR measured by Pb210 or Cs137
311	Sturdevant et al. 2002	Woodbridge, NJ	A	40.5673	-74.2687	11.8495	1271.3	Saltmarsh	Natural	26.5	160		SAR measured by Pb210 or Cs137
312	Sturdevant et al. 2002	Woodbridge, NJ	B	40.5656	-74.2676	11.8495	1271.3	Saltmarsh	Restricted	20	97.5		SAR measured by Pb210 or Cs137
313	Sturdevant et al. 2002	Woodbridge, NJ	C	40.5649	-74.266	11.8495	1271.3	Saltmarsh	Natural	20	132		SAR measured by Pb210 or Cs137
314	Sturdevant et al. 2002	Woodbridge, NJ	D	40.5632	-74.2679	11.8495	1271.3	Saltmarsh	Natural	17.2	142		SAR measured by Pb210 or Cs137
315	Thom 1992	Coos Bay,OR	CB	43.3709	-124.186	7.01421	583.723	Saltmarsh	Natural		110.147	TOC from LOI	SAR measured by Pb210 or Cs137
316	Thom 1992	Crays Harbor,WA	ED1	46.8398	-124.002	11.7422	1742.14	Saltmarsh	Restricted		114	TOC from LOI	SAR measured by Pb210 or Cs137
317	Thom 1992	Crays Harbor,WA	ER1	46.8398	-124.002	11.7422	1742.14	Saltmarsh	Natural		119.691	TOC from LOI	SAR measured by Pb210 or Cs137
318	Thom 1992	Nisqually Delta, WA	ND1	47.0964	-122.692	11.2546	1012.22	Saltmarsh	Natural		101.533	TOC from LOI	SAR measured by Pb210 or Cs137
319	Thom 1992	Nisqually Delta, WA	ND2	47.0964	-122.692	11.2546	1012.22	Saltmarsh	Natural		76.5	TOC from LOI	SAR measured by Pb210 or Cs137
320	Thom 1992	Nisqually Delta, WA	ND3	47.0964	-122.693	11.2546	1012.22	Saltmarsh	Restricted	15	104.541	TOC from LOI	SAR measured by Pb210 or Cs137
321	Thom 1992	Nisqually Delta, WA	ND4	47.0964	-122.693	11.2546	1012.22	Saltmarsh	Natural		108	TOC from LOI	SAR measured by Pb210 or Cs137
322	Thom 1992	Padilla Bay,WA	PB3	48.5096	-122.494	10.3179	1177.94	Saltmarsh	Natural		156.812	TOC from LOI, BD from LOI	SAR measured by Pb210 or Cs137
323	Thom 1992	Salmon River,WA	SR1	47.5346	-124.35	10.727	2232	Saltmarsh	natural		110.147	TOC from LOI, BD from LOI	SAR measured by Pb210 or Cs137
324	Thom 1992	Salmon River,WA	SR2	47.5346	-124.35	10.727	2232	Saltmarsh	Restricted		100.765	TOC from LOI, BD from LOI	SAR measured by Pb210 or Cs137
325	Thom 1992	Washington Harbor, WA	WH1	48.0825	-123.046	9.76019	1774.4	Saltmarsh	Natural		110.147	TOC from LOI, BD from LOI	SAR measured by Pb210 or Cs137
326	Vogel et al 1996	CC, SC	CC	33.3163	-79.1946	18.5369	1302.7	Saltmarsh	Natural	20	242.6	TOC from LOI, BD from LOI	SAR measured by Pb210 or Cs137
327	Vogel et al 1996	OM, SC	OM	33.3364	-79.173	18.5369	1302.7	Saltmarsh	Natural	20	121.8	TOC from LOI, BD from LOI	SAR measured by Pb210 or Cs137
328	Vogel et al 1996	TC, SC	TC	33.323	-79.1968	18.5369	1302.7	Saltmarsh	Natural	20	205.38	TOC from LOI, BD from LOI	SAR measured by Pb210 or Cs137
329	Ward et al 1998	Chesapeake Bay, MD	N10	38.4891	-75.7908	14.2492	1137.79	Brackish	Natural	6	175.298	TOC from LOI	SAR measured by Pb210 or Cs137
330	Ward et al 1998	Chesapeake Bay, MD	N10	38.4681	-75.821	14.2492	1137.79	Brackish	Natural	6	175.298	TOC from LOI	SAR measured by Pb210 or Cs137
331	Ward et al 1998	Chesapeake Bay, MD	N11	38.4515	-75.8307	14.2492	1137.79	Brackish	Natural	6	285.244	TOC from LOI	SAR measured by Pb210 or Cs137
332	Ward et al 1998	Chesapeake Bay, MD	N11	38.4515	-75.8307	14.2492	1137.79	Brackish	Natural	14	285.244	TOC from LOI	SAR measured by Pb210 or Cs137
335	Ward et al 1998	Chesapeake Bay, MD	N2	38.4891	-75.7908	14.2492	1137.79	Brackish	Natural	5	495.669	TOC from LOI	SAR measured by Pb210 or Cs137
336	Ward et al 1998	Chesapeake Bay, MD	N2	38.4828	-75.8161	14.2492	1137.79	Brackish	Natural	6	495.669	TOC from LOI	SAR measured by Pb210 or Cs137
337	Ward et al 1998	Chesapeake Bay, MD	N3	38.4824	-75.8131	14.2492	1137.79	Brackish	Natural	6	143.658	TOC from LOI	SAR measured by Pb210 or Cs137
338	Ward et al 1998	Chesapeake Bay, MD	N3	38.4824	-75.8131	14.2492	1137.79	Brackish	Natural	6	143.658	TOC from LOI	SAR measured by Pb210 or Cs137
339	Ward et al 1998	Chesapeake Bay, MD	N4	38.4824	-75.8131	14.2492	1137.79	Brackish	Natural	6	163.457	TOC from LOI	SAR measured by Pb210 or Cs137
340	Ward et al 1998	Chesapeake Bay, MD	N5	38.4957	-75.7973	14.2492	1137.79	Brackish	Natural	5	685.901	TOC from LOI	SAR measured by Pb210 or Cs137
341	Ward et al 1998	Chesapeake Bay, MD	N6	38.4891	-75.7908	14.2492	1137.79	Brackish	Natural	8	181.064	TOC from LOI	SAR measured by Pb210 or Cs137
342	Ward et al 1998	Chesapeake Bay, MD	N6	38.4109	-75.8424	14.2492	1137.79	Brackish	Natural	8	181.064	TOC from LOI	SAR measured by Pb210 or Cs137
343	Ward et al 1998	Chesapeake Bay, MD	N7	38.4891	-75.7908	14.2492	1137.79	Brackish	Natural	10	115.92	TOC from LOI	SAR measured by Pb210 or Cs137
344	Ward et al 1998	Chesapeake Bay, MD	N7	38.3529	-75.9167	14.2492	1137.79	Brackish	Natural	10	115.92	TOC from LOI	SAR measured by Pb210 or Cs137
345	Ward et al 1998	Monie Bay, MD	M16	38.216	-75.8379	14.2492	1137.79	Brackish	Natural	14	39.48	TOC from LOI	SAR measured by Pb210 or Cs137
347	Ward et al 1998	Monie Bay, MD	M2	38.2302	-75.8261	14.2492	1137.79	Brackish	Natural	14	198.187	TOC from LOI	SAR measured by Pb210 or Cs137
348	Ward et al 1998	Monie Bay, MD	M3	38.23	-75.8187	14.2492	1137.79	Brackish	Natural	14	6.3	TOC from LOI	SAR measured by Pb210 or Cs137
349	Ward et al 1998	Monie Bay, MD	M7	38.2324	-75.8356	14.2492	1137.79	Brackish	Natural	14	43.68	TOC from LOI	SAR measured by Pb210 or Cs137
350	Ward et al 1998	Monie Bay, MD	MB1	38.2241	-75.8008	14.2492	1137.79	Brackish	Natural	14	110.7	TOC from LOI	SAR measured by Pb210 or Cs137
351	Ward et al 1998	Monie Bay, MD	MB10	38.2072	-75.8119	14.2492	1137.79	Brackish	Natural	14	83.538	TOC from LOI	SAR measured by Pb210 or Cs137
353	Ward et al 1998	Monie Bay, MD	MB12	38.2067	-75.8092	14.2492	1137.79	Brackish	Natural	14	137.94	TOC from LOI	SAR measured by Pb210 or Cs137
354	Ward et al 1998	Monie Bay, MD	MB13	38.2085	-75.8175	14.2492	1137.79	Brackish	Natural	14	79.1388	TOC from LOI	SAR measured by Pb210 or Cs137
355	Ward et al 1998	Monie Bay, MD	MB14	38.2109	-75.8196	14.2492	1137.79	Brackish	Natural	14	65.274	TOC from LOI	SAR measured by Pb210 or Cs137
356	Ward et al 1998	Monie Bay, MD	MB15	38.2161	-75.8258	14.2492	1137.79	Brackish	Natural	14	95.5797	TOC from LOI	SAR measured by Pb210 or Cs137
357	Ward et al 1998	Monie Bay, MD	MB18	38.2344	-75.8221	14.2492	1137.79	Brackish	Natural	6	47.0374	TOC from LOI	SAR measured by Pb210 or Cs137
359	Ward et al 1998	Monie Bay, MD	MB4	38.2078	-75.8079	14.2492	1137.79	Brackish	Natural	14	126.142	TOC from LOI	SAR measured by Pb210 or Cs137
360	Ward et al 1998	Monie Bay, MD	MB5	38.2289	-75.8051	14.2492	1137.79	Brackish	Natural	14	130.2	TOC from LOI	SAR measured by Pb210 or Cs137
361	Ward et al 1998	Monie Bay, MD	MB6	38.229	-75.8038	14.2492	1137.79	Brackish	Natural	14	301.41	TOC from LOI	SAR measured by Pb210 or Cs137
362	Ward et al 1998	Monie Bay, MD	MB8	38.2078	-75.8079	14.2492	1137.79	Brackish	Natural	14	136.224	TOC from LOI	SAR measured by Pb210 or Cs137
363	Ward et al 1998	Monie Bay, MD	MB9	38.2067	-75.8118	14.2492	1137.79	Brackish	Natural	14	188.25	TOC from LOI	SAR measured by Pb210 or Cs137
364	Weis et al 2001	Longview, CA	East low	32.5681	-117.131	17.6753	405.681	Saltmarsh	Natural				SAR measured by Pb210 or Cs137
365	Weis et al 2001	Longview, CA	East mid1	32.5677	-117.131	17.6753	405.681	Saltmarsh	Natural				SAR measured by Pb210 or Cs137
366	Weis et al 2001	Longview, CA	East mid2	32.5674	-117.13	17.6753	405.681	Saltmarsh	Natural				SAR measured by Pb210 or Cs137
367	Weis et al 2001	Longview, CA	West low	32.5718	-117.13	17.6753	405.681	Saltmarsh	Natural		39		SAR measured by Pb210 or Cs137
368	Weis et al 2001	Longview, CA	west mid1	32.5722	-117.13	17.6753	405.681	Saltmarsh	Natural				SAR measured by Pb210 or Cs137
369	Weis et al 2001	Longview, CA	west mid2	32.5727	-117.131	17.6753	405.681	Saltmarsh	Natural		20		SAR measured by Pb210 or Cs137
370	Weston et al. 2014	Delaware River Estuary, DE	Mesohaline	39.4326	-75.4134	13.1994	1140.04	Saltmarsh	Natural	20	335.8		SAR measured by Pb210 or Cs137
371	Weston et al. 2014	Delaware River Estuary, DE	Oligohaline site	39.6243	-75.452	13.1994	1140.04	Brackish	Natural	5	250.4		SAR measured by Pb210 or Cs137
372	Weston et al. 2014	Delaware River Estuary, DE	Tidal Fresh water	39.7897	-75.3573	13.1994	1140.04	Tidal Freshwater Wetland	Natural	0	109.8		SAR measured by Pb210 or Cs137
125	Craft 2012	Altamaha river, GA	Tidal Freshwater Wetlands	31.4832	-81.6112	19.7554	1142.46	Tidal Freshwater Wetland	Natural	0	90		SAR measured by Pb210 or Cs147
126	Craft 2012	Ogeechee river,GA	Tidal Freshwater Wetlands	31.984	-81.2915	19.7554	1142.46	Tidal Freshwater Wetland	Natural	0	83		SAR measured by Pb210 or Cs148
127	Craft 2012	Satilla river, GA	Tidal Freshwater Wetlands	30.9248	-81.9082	19.7554	1142.46	Tidal Freshwater Wetland	Natural	0	57		SAR measured by Pb210 or Cs149
128	Craft 2012	S. Newport, GA	Tidal Freshwater Wetlands	31.6573	-81.2475	19.7554	1142.46	Tidal Freshwater Wetland	Natural	0	88		SAR measured by Pb210 or Cs150
163	Flessa et al. 1977	Flax Pond, NY		40.9646	-73.1431	12.8613	1226.26	Saltmarsh	Natural		87.2531	LOI and TOC calculated from BD, SAR measured by pollen data	SAR measured by Pollen
207	Khan and Brush 1994	Jug Bay, MD	HM	38.7811	-76.7132	14.4954	1185.33	Tidal Freshwater Wetland	Natural	0.3	250		SAR measured by Pollen
208	Khan and Brush 1994	Jug Bay, MD	LM	38.7811	-76.7135	14.4954	1185.33	Tidal Freshwater Wetland	Natural	0.3	50		SAR measured by Pollen
294	Redfield 1972	Barnstable, MA	Nauset Harbor	41.8055	-69.9421	12.7186	491.729	Saltmarsh	Natural	25			SAR measured by Pollen
46	Cahoon and Lyach 1997	Rookery Bay, FL	Basin forest	26.0214	-81.7342	24.0348	1299.98	Mangrove	Natural		328	TOC from LOI	SAR measured by SETs
47	Cahoon and Lyach 1997	Rookery Bay, FL	Overwash island1	26.0286	-81.7428	24.0348	1299.98	Mangrove	Natural		291	TOC from LOI	SAR measured by SETs
48	Cahoon and Lyach 1997	Rookery Bay, FL	Overwash island2	26.0245	-81.7468	24.0348	1299.98	Mangrove	Natural		191	TOC from LOI	SAR measured by SETs
49	Cahoon and Lyach 1997	Rookery Bay, FL	Friange	26.0214	-81.7342	24.0348	1299.98	Mangrove	Natural		228	TOC from LOI	SAR measured by SETs
50	Cahoon,1994	Fina LaTerre, LA	Impounded	29.4445	-90.8226	21.3706	1412.75	Saltmarsh	Restricted	15		TOC from LOI	SAR measured by SETs
51	Cahoon,1994	Fina LaTerre, LA	unimpounded	29.4171	-90.8145	21.3706	1412.75	Saltmarsh	Natural	15		TOC from LOI	SAR measured by SETs
52	Cahoon,1994	Rockefeller Refuge, LA	Impounded	29.699	-92.773	22.3442	1448.37	Saltmarsh	Restricted			TOC from LOI	SAR measured by SETs
53	Cahoon,1994	Rockefeller Refuge, LA	unimpounded	29.6254	-92.5705	22.3442	1448.37	Saltmarsh	Natural			TOC from LOI	SAR measured by SETs
						℃	mm/yr			‰	gC m-2 yr-1

[truncated: 2 more sheets: Supplementary Table 2, Supplementary Table 3]
